# Supplementary material for: “Eating Out”, spatiality, temporality and sociality. A database for China, Indonesia, Japan, Malaysia, Singapore and France
Source: Front Nutr. 2023 Feb 2;10:1066737. doi: 10.3389/fnut.2023.1066737 (PMC9932506; doi:10.3389/fnut.2023.1066737)
Supplement: Supplementary file 1 [file Table_1.XLSX]

## Sheet: Sheet1
Name of the Variable	Description	Type	Values	Mean Value	Standard Deviation	Minimum Value	Maximum Value	Missing Values (%)
Record	Record number	Continuous	None	Not Applicable	Not Applicable	Not Applicable	Not Applicable	0
Country	Country	Nominal	1. Singapore; 2. Hong Kong; 3. Malaysia; 4. Indonesia; 5. China; 6. Japan; 7. France	Not Applicable	Not Applicable	Not Applicable	Not Applicable	0
Area_of_Residence_SG	Area of residence - Singapore	Nominal	1. Central; 2. East; 3. North East; 4. North; 5. West	Not Applicable	Not Applicable	Not Applicable	Not Applicable	96.6143
Area_of_Residence_MY	Area of residence - Malaysia	Nominal	1. Central: (Selangor, Negeri Sembilan, KL and Putrajaya); 2. North: (Perlis, Kedah, Penang and Perak); 3. South: (Melaka, Johor); 4. East: (Pahang, Kelantan, Terengganu); 5. East: (Sabah, Sarawak, Labuan); 99. Others	Not Applicable	Not Applicable	Not Applicable	Not Applicable	89.3695
Area_of_Residence_HK	Area of residence - Hong Kong	Nominal	1. Hong Kong Island; 2. Kowloon; 3. New Territories; 4. Outlying Islands	Not Applicable	Not Applicable	Not Applicable	Not Applicable	96.7129
Area_of_Residence_ID	Area of residence - Indonesia	Nominal	1. West Java; 2. Borneo; 3. Jakarta; 4. Sulawesi; 5. South Sumatra; 6. Central Java; 7. East Java; 8. Banten; 9. North Sumatra; 10. Bali; 99. Others	Not Applicable	Not Applicable	Not Applicable	Not Applicable	81.6712
Area_of_Residence_CN	Area of residence - China	Nominal	1. Beijing; 2. Xi'An; 3. Chengdu; 4. Shanghai; 5. Shenzhen; 6. Harbin; 7. Xiamen; 99. Others	Not Applicable	Not Applicable	Not Applicable	Not Applicable	60.3182
Area_of_Residence_JP	Area of residence - Japan	Nominal	1. Chubu; 2. Chugoku; 3. Hokkaido; 4. Kanto; 5. Kansai; 6. Kyushu; 7. Okinawa; 8. Shikoku; 9. Tohoku; 99. Others	Not Applicable	Not Applicable	Not Applicable	Not Applicable	85.8326
Area_of_Residence_FR	Area of residence - France	Nominal	1. lle-de-France; 2. Occitanie & Nouvelle Aquitaine; 3. Provence-Alpes-Cote d'Azur & Auvergne-Rhone-Alpes & Corse; 4. Bourgogne- Franche-Comté & Grand Est & Hauts-de-France Bretagne & Centre - Val de Loire & Normandie & Pays de la Loire; 99. Others	Not Applicable	Not Applicable	Not Applicable	Not Applicable	89.4813
Urbanisation_Area_of_Residence	Urbanisation - Area of residence	Nominal	1. Within town centre/city; 2. Near town centre/city (>25km away); 3. Very far from town centre/city ( >40 km away); 4. Village	Not Applicable	Not Applicable	Not Applicable	Not Applicable	13.9044
Urbanisation_Area_of_Residence_Recode_Toluna	Urbanisation - Area of residence	Nominal	1. City; 2. Urban; 3. Rural	Not Applicable	Not Applicable	Not Applicable	Not Applicable	13.9044
Metropolisation_Residence	Proximity of residence to a mall	Nominal	1. Yes; 2. No	Not Applicable	Not Applicable	Not Applicable	Not Applicable	73.5126
Age	Age	Continuous	None	44.56	15.47	18	98	0
Age_Rec_Toluna	Age Groups	Nominal	1. 18-34; 2. 35-44; 3. 45-54; 4. 55-64; 5. >65	Not Applicable	Not Applicable	Not Applicable	Not Applicable	0
Gender	Gender	Nominal	1. Male; 2. Female	Not Applicable	Not Applicable	Not Applicable	Not Applicable	0
MaritalStatus	Marital status	Nominal	1. Single or never married; 2. Married or cohabitating; 3. Separated, divorced, widowed; 4. Married but not living together; 5. Decline to answer	Not Applicable	Not Applicable	Not Applicable	Not Applicable	0
Children	Number of children	Continuous	None	1.27	1.1	0	10	0
FamilyMembers	Number of family members in residence	Continuous	None	3.45	1.57	1	17	0
Ethnicity_SG	Ethnicity - Singapore	Nominal	1. Malay; 2. Chinese; 3. Indian; 4. Others	Not Applicable	Not Applicable	Not Applicable	Not Applicable	96.6143
Ethnicity_MY	Ethnicity - Malaysia	Nominal	1. Malay; 2. Chinese; 3. Indian; 4. Non-Malay Bumiputra; 5. Others	Not Applicable	Not Applicable	Not Applicable	Not Applicable	89.3695
Generations_SG	Number of generations in Singapore	Nominal	1. One; 2. Two; 3. Three; 4. Four; 5. Five or more	Not Applicable	Not Applicable	Not Applicable	Not Applicable	97.4624
Generations_MY	Number of generations in Malaysia	Nominal	1. One; 2. Two; 3. Three; 4. Four; 5. Five or more	Not Applicable	Not Applicable	Not Applicable	Not Applicable	97.1534
Generations_HK	Number of generations in Hong Kong	Nominal	1. One; 2. Two; 3. Three; 4. Four; 5. Five or more	Not Applicable	Not Applicable	Not Applicable	Not Applicable	96.7129
Education_SG	Education attainment - Singapore	Nominal	1. Primary; 2. Secondary; 3. NTC/ITC; 4. GCE A; 5. Diploma; 6. Degree; 7. Post Graduate; 99. Decline to answer	Not Applicable	Not Applicable	Not Applicable	Not Applicable	96.6143
Education_SG_Rec	Education attainment - Singapore	Nominal	1. Below Degree; 2. Tertiary; 3. Post Graduate; 99. Decline to answer	Not Applicable	Not Applicable	Not Applicable	Not Applicable	96.6143
Education_MY	Education attainment - Malaysia	Nominal	1. Grade / Elementary / Junior High school; 2. High school / Secondary school; 3. College (<2 years); 4. College (2 years); 5. College graduate; 6. Post Graduate; 99. Decline to answer	Not Applicable	Not Applicable	Not Applicable	Not Applicable	89.3695
Education_MY_Rec	Education Attainment - Malaysia	Nominal	1. Below Degree; 2. Tertiary; 3. Post Graduate; 99. Decline to answer	Not Applicable	Not Applicable	Not Applicable	Not Applicable	89.3695
Education_HK	Education attainment - Hong Kong	Nominal	1. Primary school; 2. Lower Secondary school; 3. Upper Secondary / Form 6; 4. Diploma / Higher Diploma; 5. Associate Degree; 6. Degree / Bachelor's degree; 7. Post Graduate; 99. Decline to answer	Not Applicable	Not Applicable	Not Applicable	Not Applicable	96.7129
Education_HK_Rec	Education Attainment - Hong Kong	Nominal	1. Below Degree; 2. Tertiary; 3. Post Graduate; 99. Decline to answer	Not Applicable	Not Applicable	Not Applicable	Not Applicable	96.7129
Education_ID	Education attainment - Indonesia	Nominal	1. Grade / Elementary / Junior High school; 2. High school / Secondary school; 3. College (<2 years); 4. College (2 years); 5. College graduate; 6. Post graduate; 99. Decline to answer	Not Applicable	Not Applicable	Not Applicable	Not Applicable	81.6712
Eduation_ID_Rec	Education Attainment - Indonesia	Nominal	1. Below Degree; 2. Tertiary; 3. Post Graduate; 99. Decline to answer	Not Applicable	Not Applicable	Not Applicable	Not Applicable	81.6712
Education_CN	Education attainment - China	Nominal	1. Primary; 2. Junior Middle School; 3. Senior High School / Vocational School; 4. University / College; 5. Post Graduate; 99. Decline to answer	Not Applicable	Not Applicable	Not Applicable	Not Applicable	60.3182
Eduation_CN_Rec	Education Attainment - China	Nominal	1. Below Degree; 2. Tertiary; 3. Post Graduate; 99. Decline to answer	Not Applicable	Not Applicable	Not Applicable	Not Applicable	60.3182
Education_JP	Education attainment - Japan	Nominal	1. Grade / Elementary / Junior High school; 2. High school / Secondary school; 3. College (<2 years); 4. College (2 years); 5. College graduate; 6. Post Graduate; 99. Decline to answer	Not Applicable	Not Applicable	Not Applicable	Not Applicable	85.8326
Education_JP_Rec	Education Attainment - Japan	Nominal	1. Below Degree; 2. Tertiary; 3. Post Graduate; 99. Decline to answer	Not Applicable	Not Applicable	Not Applicable	Not Applicable	85.8326
Education_FR	Education attainment - France	Nominal	1. Primary (ecole primaire); 2. Middle School (collège); 3. High School (lycée); 4. University (Université); 5. Post Graduate; 99. Decline to answer	Not Applicable	Not Applicable	Not Applicable	Not Applicable	89.4813
Education_FR_Rec	Education Attainment - France	Nominal	1. Below Degree; 2. Tertiary; 3. Post Graduate; 99. Decline to answer	Not Applicable	Not Applicable	Not Applicable	Not Applicable	89.4813
Education_All_Countries	Education Attainment - All Countries	Nominal	1. Below Degree; 2. Tertiary; 3. Post Graduate	Not Applicable	Not Applicable	Not Applicable	Not Applicable	0
Income_SG	Average monthly household income - Singapore	Continuous	None	16601	55243.4	500	900000	96.6143
Income_MY	Average monthly household income - Malaysia	Continuous	None	11312.4	149615	100	6000000	89.3695
Income_HK	Average monthly household income - Hong Kong	Continuous	None	37057.6	57253.7	1000	1000000	96.7129
Expenditure_ID	Average monthly household expenditure - Indonesia	Continuous	None	4.13701e+07	3.87338e+08	200	10000000000	81.6712
Income_CN	Average monthly household income - China	Continuous	None	17873.5	78834.7	100	4000000	60.3182
Income_JP	Average monthly household income - Japan	Continuous	None	830611	2.49895e+06	100	60000000	85.8326
Income_FR	Average monthly household income - France	Continuous	None	5899.24	24163.4	100	598000	89.4813
SES_Expenditure_ID	Average monthly household expenditure - Indonesia	Nominal	1. Below Rp 5,000,000; 2. Rp 5,000,000 - Rp 5,999,999; 3. Rp 6,000,000 - Rp 6,999,999; 4. Rp 7,000,000 - Rp 7,999,999; 5. Rp 8,000,000 - Rp 8,999,999; 6. Rp 9,000,000 - Rp 9,999,999; 7. Rp 10,000,000 - Rp 12,499,999; 8. Rp 12,500,000 - Rp 14,999,999; 9. Rp 15,000,000 - Rp 16,999,999; 10. Rp 17,000,000 - Rp 19,999,999; 11. Rp 20,000,000 - Rp 22,999,999; 12. Rp 23,000,000 - Rp 25,999,999; 13. Rp 26…	Not Applicable	Not Applicable	Not Applicable	Not Applicable	81.6712
FuelSource_ID	Household fuel source - Indonesia	Nominal	1. Electricity; 2. LPG - 12 KG; 3. LPG ? 5,5 KG / Blue Gas; 4. LPG- 3 KG; 5. Natural Gas; 6. Kerosene; 7. Wood; 8. Charcoal; 9 . Brisket; 10. Others; 11. Not Cooking	Not Applicable	Not Applicable	Not Applicable	Not Applicable	81.6712
FuelSource_LowIncome_ID	Household fuel source - Low income - Indonesia	Nominal	1. If Household expenditure < 2,5 mio per month; 2. If Household expenditure 2,5 mio - 5juta per month; 3. If Household expenditure > 5 mio per month	Not Applicable	Not Applicable	Not Applicable	Not Applicable	99.9408
WaterSource_ID	Household water source - Indonesia	Nominal	1. Branded package water; 2. Refill water; 3. Tap water in meter; 4. Tap water in retail; 5. Artesian well / pump; 6. Protected well; 7. Unprotected we; 8. Protected spring; 9. Unprotected spring; 10. River; 11. Rain; 12. Others	Not Applicable	Not Applicable	Not Applicable	Not Applicable	81.6712
EvolutionOfIncome	Evolution of income	Nominal	1. Has decreased more than 20%; 2. Has remained more or less stable; 3. Has increased more than 20%	Not Applicable	Not Applicable	Not Applicable	Not Applicable	0
Height	Height	Continuous	None	166.365	8.68107	120	199	0
Weight	Weight	Continuous	None	63.7839	13.6551	31	142	0
BMI	Body mass index	Continuous	None	22.959	4.159	15.7943	44.44	0
Day1	Day1: Day1	Nominal	1. Monday; 2. Tuesday; 3. Wednesday; 4. Thursday; 5. Friday; 6. Saturday; 7. Sunday	Not Applicable	Not Applicable	Not Applicable	Not Applicable	0
Day2	Day2: Day2	Nominal	1. Monday; 2. Tuesday; 3. Wednesday; 4. Thursday; 5. Friday; 6. Saturday; 7. Sunday	Not Applicable	Not Applicable	Not Applicable	Not Applicable	0
Day3	Day3: Day3	Nominal	1. Monday; 2. Tuesday; 3. Wednesday; 4. Thursday; 5. Friday; 6. Saturday; 7. Sunday	Not Applicable	Not Applicable	Not Applicable	Not Applicable	0
Day1Date	Day1Date: Day1	Date	None	Not Applicable	Not Applicable	Not Applicable	Not Applicable	0
Day2Date	Day2Date: Day2	Date	None	Not Applicable	Not Applicable	Not Applicable	Not Applicable	0
Day3Date	Day3Date: Day3	Date	None	Not Applicable	Not Applicable	Not Applicable	Not Applicable	0
A2_1_1r1c1	4:00 AM - Food intake - Day 1	Nominal	1. Breakfast; 2. Lunch; 3. Tea Time; 4. Dinner; 5. Supper; 6. Others	Not Applicable	Not Applicable	Not Applicable	Not Applicable	97.7976
A2_1_1r2c1	5:00 AM - Food intake - Day 1	Nominal	1. Breakfast; 2. Lunch; 3. Tea Time; 4. Dinner; 5. Supper; 6. Others	Not Applicable	Not Applicable	Not Applicable	Not Applicable	97.5478
A2_1_1r3c1	6:00 AM - Food intake - Day 1	Nominal	1. Breakfast; 2. Lunch; 3. Tea Time; 4. Dinner; 5. Supper; 6. Others	Not Applicable	Not Applicable	Not Applicable	Not Applicable	81.5725
A2_1_1r4c1	7:00 AM - Food intake - Day 1	Nominal	1. Breakfast; 2. Lunch; 3. Tea Time; 4. Dinner; 5. Supper; 6. Others	Not Applicable	Not Applicable	Not Applicable	Not Applicable	63.1056
A2_1_1r5c1	8:00 AM - Food intake - Day 1	Nominal	1. Breakfast; 2. Lunch; 3. Tea Time; 4. Dinner; 5. Supper; 6. Others	Not Applicable	Not Applicable	Not Applicable	Not Applicable	74.4593
A2_1_1r6c1	9:00 AM - Food intake - Day 1	Nominal	1. Breakfast; 2. Lunch; 3. Tea Time; 4. Dinner; 5. Supper; 6. Others	Not Applicable	Not Applicable	Not Applicable	Not Applicable	88.4623
A2_1_1r7c1	10:00 AM - Food intake - Day 1	Nominal	1. Breakfast; 2. Lunch; 3. Tea Time; 4. Dinner; 5. Supper; 6. Others	Not Applicable	Not Applicable	Not Applicable	Not Applicable	91.6179
A2_1_1r8c1	11:00 AM - Food intake - Day 1	Nominal	1. Breakfast; 2. Lunch; 3. Tea Time; 4. Dinner; 5. Supper; 6. Others	Not Applicable	Not Applicable	Not Applicable	Not Applicable	90.8093
A2_1_1r9c1	12:00 PM - Food intake - Day 1	Nominal	1. Breakfast; 2. Lunch; 3. Tea Time; 4. Dinner; 5. Supper; 6. Others	Not Applicable	Not Applicable	Not Applicable	Not Applicable	38.4853
A2_1_1r10c1	1:00 PM - Food intake - Day 1	Nominal	1. Breakfast; 2. Lunch; 3. Tea Time; 4. Dinner; 5. Supper; 6. Others	Not Applicable	Not Applicable	Not Applicable	Not Applicable	79.5937
A2_1_1r11c1	2:00 PM - Food intake - Day 1	Nominal	1. Breakfast; 2. Lunch; 3. Tea Time; 4. Dinner; 5. Supper; 6. Others	Not Applicable	Not Applicable	Not Applicable	Not Applicable	93.5507
A2_1_1r12c1	3:00 PM - Food intake - Day 1	Nominal	1. Breakfast; 2. Lunch; 3. Tea Time; 4. Dinner; 5. Supper; 6. Others	Not Applicable	Not Applicable	Not Applicable	Not Applicable	90.382
A2_1_1r13c1	4:00 PM - Food intake - Day 1	Nominal	1. Breakfast; 2. Lunch; 3. Tea Time; 4. Dinner; 5. Supper; 6. Others	Not Applicable	Not Applicable	Not Applicable	Not Applicable	90.4609
A2_1_1r14c1	5:00 PM - Food intake - Day 1	Nominal	1. Breakfast; 2. Lunch; 3. Tea Time; 4. Dinner; 5. Supper; 6. Others	Not Applicable	Not Applicable	Not Applicable	Not Applicable	92.157
A2_1_1r15c1	6:00 PM - Food intake - Day 1	Nominal	1. Breakfast; 2. Lunch; 3. Tea Time; 4. Dinner; 5. Supper; 6. Others	Not Applicable	Not Applicable	Not Applicable	Not Applicable	76.0239
A2_1_1r16c1	7:00 PM - Food intake - Day 1	Nominal	1. Breakfast; 2. Lunch; 3. Tea Time; 4. Dinner; 5. Supper; 6. Others	Not Applicable	Not Applicable	Not Applicable	Not Applicable	59.7397
A2_1_1r17c1	8:00 PM - Food intake - Day 1	Nominal	1. Breakfast; 2. Lunch; 3. Tea Time; 4. Dinner; 5. Supper; 6. Others	Not Applicable	Not Applicable	Not Applicable	Not Applicable	75.6229
A2_1_1r18c1	9:00 PM - Food intake - Day 1	Nominal	1. Breakfast; 2. Lunch; 3. Tea Time; 4. Dinner; 5. Supper; 6. Others	Not Applicable	Not Applicable	Not Applicable	Not Applicable	90.0401
A2_1_1r19c1	10:00 PM - Food intake - Day 1	Nominal	1. Breakfast; 2. Lunch; 3. Tea Time; 4. Dinner; 5. Supper; 6. Others	Not Applicable	Not Applicable	Not Applicable	Not Applicable	93.4061
A2_1_1r20c1	11:00 PM - Food intake - Day 1	Nominal	1. Breakfast; 2. Lunch; 3. Tea Time; 4. Dinner; 5. Supper; 6. Others	Not Applicable	Not Applicable	Not Applicable	Not Applicable	96.233
A2_1_1r21c1	12:00 AM - Food intake - Day 1	Nominal	1. Breakfast; 2. Lunch; 3. Tea Time; 4. Dinner; 5. Supper; 6. Others	Not Applicable	Not Applicable	Not Applicable	Not Applicable	97.6464
A2_1_1r22c1	1:00 AM - Food intake - Day 1	Nominal	1. Breakfast; 2. Lunch; 3. Tea Time; 4. Dinner; 5. Supper; 6. Others	Not Applicable	Not Applicable	Not Applicable	Not Applicable	98.9744
A2_1_1r23c1	2:00 AM - Food intake - Day 1	Nominal	1. Breakfast; 2. Lunch; 3. Tea Time; 4. Dinner; 5. Supper; 6. Others	Not Applicable	Not Applicable	Not Applicable	Not Applicable	99.6713
A2_1_1r24c1	3:00 AM - Food intake - Day 1	Nominal	1. Breakfast; 2. Lunch; 3. Tea Time; 4. Dinner; 5. Supper; 6. Others	Not Applicable	Not Applicable	Not Applicable	Not Applicable	99.645
A2_2_1r1c2	4:00 AM - Spatiality - Eating - Day 1	Nominal	1. At Home; 2. Out of Home	Not Applicable	Not Applicable	Not Applicable	Not Applicable	97.7976
A2_2_1r2c2	5:00 AM - Spatiality - Eating - Day 1	Nominal	1. At Home; 2. Out of Home	Not Applicable	Not Applicable	Not Applicable	Not Applicable	97.5478
A2_2_1r3c2	6:00 AM - Spatiality - Eating - Day 1	Nominal	1. At Home; 2. Out of Home	Not Applicable	Not Applicable	Not Applicable	Not Applicable	81.5725
A2_2_1r4c2	7:00 AM - Spatiality - Eating - Day 1	Nominal	1. At Home; 2. Out of Home	Not Applicable	Not Applicable	Not Applicable	Not Applicable	63.1056
A2_2_1r5c2	8:00 AM - Spatiality - Eating - Day 1	Nominal	1. At Home; 2. Out of Home	Not Applicable	Not Applicable	Not Applicable	Not Applicable	74.4593
A2_2_1r6c2	9:00 AM - Spatiality - Eating - Day 1	Nominal	1. At Home; 2. Out of Home	Not Applicable	Not Applicable	Not Applicable	Not Applicable	88.4623
A2_2_1r7c2	10:00 AM - Spatiality - Eating - Day 1	Nominal	1. At Home; 2. Out of Home	Not Applicable	Not Applicable	Not Applicable	Not Applicable	91.6179
A2_2_1r8c2	11:00 AM - Spatiality - Eating - Day 1	Nominal	1. At Home; 2. Out of Home	Not Applicable	Not Applicable	Not Applicable	Not Applicable	90.8093
A2_2_1r9c2	12:00 PM - Spatiality - Eating - Day 1	Nominal	1. At Home; 2. Out of Home	Not Applicable	Not Applicable	Not Applicable	Not Applicable	38.4853
A2_2_1r10c2	1:00 PM - Spatiality - Eating - Day 1	Nominal	1. At Home; 2. Out of Home	Not Applicable	Not Applicable	Not Applicable	Not Applicable	79.5937
A2_2_1r11c2	2:00 PM - Spatiality - Eating - Day 1	Nominal	1. At Home; 2. Out of Home	Not Applicable	Not Applicable	Not Applicable	Not Applicable	93.5507
A2_2_1r12c2	3:00 PM - Spatiality - Eating - Day 1	Nominal	1. At Home; 2. Out of Home	Not Applicable	Not Applicable	Not Applicable	Not Applicable	90.382
A2_2_1r13c2	4:00 PM - Spatiality - Eating - Day 1	Nominal	1. At Home; 2. Out of Home	Not Applicable	Not Applicable	Not Applicable	Not Applicable	90.4609
A2_2_1r14c2	5:00 PM - Spatiality - Eating - Day 1	Nominal	1. At Home; 2. Out of Home	Not Applicable	Not Applicable	Not Applicable	Not Applicable	92.157
A2_2_1r15c2	6:00 PM - Spatiality - Eating - Day 1	Nominal	1. At Home; 2. Out of Home	Not Applicable	Not Applicable	Not Applicable	Not Applicable	76.0239
A2_2_1r16c2	7:00 PM - Spatiality - Eating - Day 1	Nominal	1. At Home; 2. Out of Home	Not Applicable	Not Applicable	Not Applicable	Not Applicable	59.7397
A2_2_1r17c2	8:00 PM - Spatiality - Eating - Day 1	Nominal	1. At Home; 2. Out of Home	Not Applicable	Not Applicable	Not Applicable	Not Applicable	75.6229
A2_2_1r18c2	9:00 PM - Spatiality - Eating - Day 1	Nominal	1. At Home; 2. Out of Home	Not Applicable	Not Applicable	Not Applicable	Not Applicable	90.0401
A2_2_1r19c2	10:00 PM - Spatiality - Eating - Day 1	Nominal	1. At Home; 2. Out of Home	Not Applicable	Not Applicable	Not Applicable	Not Applicable	93.4061
A2_2_1r20c2	11:00 PM - Spatiality - Eating - Day 1	Nominal	1. At Home; 2. Out of Home	Not Applicable	Not Applicable	Not Applicable	Not Applicable	96.233
A2_2_1r21c2	12:00 AM - Spatiality - Eating - Day 1	Nominal	1. At Home; 2. Out of Home	Not Applicable	Not Applicable	Not Applicable	Not Applicable	97.6464
A2_2_1r22c2	1:00 AM - Spatiality - Eating - Day 1	Nominal	1. At Home; 2. Out of Home	Not Applicable	Not Applicable	Not Applicable	Not Applicable	98.9744
A2_2_1r23c2	2:00 AM - Spatiality - Eating - Day 1	Nominal	1. At Home; 2. Out of Home	Not Applicable	Not Applicable	Not Applicable	Not Applicable	99.6713
A2_2_1r24c2	3:00 AM - Spatiality - Eating - Day 1	Nominal	1. At Home; 2. Out of Home	Not Applicable	Not Applicable	Not Applicable	Not Applicable	99.645
A2_3_1r1c3	4:00 AM - Spatiality - Food Preparation - Day 1	Nominal	1. Food Prepared At home; 2. Food Purchased Outside or delivery	Not Applicable	Not Applicable	Not Applicable	Not Applicable	97.7976
A2_3_1r2c3	5:00 AM - Spatiality - Food Preparation - Day 1	Nominal	1. Food Prepared At home; 2. Food Purchased Outside or delivery	Not Applicable	Not Applicable	Not Applicable	Not Applicable	97.5478
A2_3_1r3c3	6:00 AM - Spatiality - Food Preparation - Day 1	Nominal	1. Food Prepared At home; 2. Food Purchased Outside or delivery	Not Applicable	Not Applicable	Not Applicable	Not Applicable	81.5923
A2_3_1r4c3	7:00 AM - Spatiality - Food Preparation - Day 1	Nominal	1. Food Prepared At home; 2. Food Purchased Outside or delivery	Not Applicable	Not Applicable	Not Applicable	Not Applicable	63.0859
A2_3_1r5c3	8:00 AM - Spatiality - Food Preparation - Day 1	Nominal	1. Food Prepared At home; 2. Food Purchased Outside or delivery	Not Applicable	Not Applicable	Not Applicable	Not Applicable	74.4593
A2_3_1r6c3	9:00 AM - Spatiality - Food Preparation - Day 1	Nominal	1. Food Prepared At home; 2. Food Purchased Outside or delivery	Not Applicable	Not Applicable	Not Applicable	Not Applicable	88.4623
A2_3_1r7c3	10:00 AM - Spatiality - Food Preparation - Day 1	Nominal	1. Food Prepared At home; 2. Food Purchased Outside or delivery	Not Applicable	Not Applicable	Not Applicable	Not Applicable	91.6179
A2_3_1r8c3	11:00 AM - Spatiality - Food Preparation - Day 1	Nominal	1. Food Prepared At home; 2. Food Purchased Outside or delivery	Not Applicable	Not Applicable	Not Applicable	Not Applicable	90.8093
A2_3_1r9c3	12:00 PM - Spatiality - Food Preparation - Day 1	Nominal	1. Food Prepared At home; 2. Food Purchased Outside or delivery	Not Applicable	Not Applicable	Not Applicable	Not Applicable	38.4853
A2_3_1r10c3	1:00 PM - Spatiality - Food Preparation - Day 1	Nominal	1. Food Prepared At home; 2. Food Purchased Outside or delivery	Not Applicable	Not Applicable	Not Applicable	Not Applicable	79.5937
A2_3_1r11c3	2:00 PM - Spatiality - Food Preparation - Day 1	Nominal	1. Food Prepared At home; 2. Food Purchased Outside or delivery	Not Applicable	Not Applicable	Not Applicable	Not Applicable	93.5507
A2_3_1r12c3	3:00 PM - Spatiality - Food Preparation - Day 1	Nominal	1. Food Prepared At home; 2. Food Purchased Outside or delivery	Not Applicable	Not Applicable	Not Applicable	Not Applicable	90.382
A2_3_1r13c3	4:00 PM - Spatiality - Food Preparation - Day 1	Nominal	1. Food Prepared At home; 2. Food Purchased Outside or delivery	Not Applicable	Not Applicable	Not Applicable	Not Applicable	90.4609
A2_3_1r14c3	5:00 PM - Spatiality - Food Preparation - Day 1	Nominal	1. Food Prepared At home; 2. Food Purchased Outside or delivery	Not Applicable	Not Applicable	Not Applicable	Not Applicable	92.157
A2_3_1r15c3	6:00 PM - Spatiality - Food Preparation - Day 1	Nominal	1. Food Prepared At home; 2. Food Purchased Outside or delivery	Not Applicable	Not Applicable	Not Applicable	Not Applicable	76.0239
A2_3_1r16c3	7:00 PM - Spatiality - Food Preparation - Day 1	Nominal	1. Food Prepared At home; 2. Food Purchased Outside or delivery	Not Applicable	Not Applicable	Not Applicable	Not Applicable	59.7397
A2_3_1r17c3	8:00 PM - Spatiality - Food Preparation - Day 1	Nominal	1. Food Prepared At home; 2. Food Purchased Outside or delivery	Not Applicable	Not Applicable	Not Applicable	Not Applicable	75.6229
A2_3_1r18c3	9:00 PM - Spatiality - Food Preparation - Day 1	Nominal	1. Food Prepared At home; 2. Food Purchased Outside or delivery	Not Applicable	Not Applicable	Not Applicable	Not Applicable	90.0401
A2_3_1r19c3	10:00 PM - Spatiality - Food Preparation - Day 1	Nominal	1. Food Prepared At home; 2. Food Purchased Outside or delivery	Not Applicable	Not Applicable	Not Applicable	Not Applicable	93.4061
A2_3_1r20c3	11:00 PM - Spatiality - Food Preparation - Day 1	Nominal	1. Food Prepared At home; 2. Food Purchased Outside or delivery	Not Applicable	Not Applicable	Not Applicable	Not Applicable	96.233
A2_3_1r21c3	12:00 AM - Spatiality - Food Preparation - Day 1	Nominal	1. Food Prepared At home; 2. Food Purchased Outside or delivery	Not Applicable	Not Applicable	Not Applicable	Not Applicable	97.6464
A2_3_1r22c3	1:00 AM - Spatiality - Food Preparation - Day 1	Nominal	1. Food Prepared At home; 2. Food Purchased Outside or delivery	Not Applicable	Not Applicable	Not Applicable	Not Applicable	98.9744
A2_3_1r23c3	2:00 AM - Spatiality - Food Preparation - Day 1	Nominal	1. Food Prepared At home; 2. Food Purchased Outside or delivery	Not Applicable	Not Applicable	Not Applicable	Not Applicable	99.6713
A2_3_1r24c3	3:00 AM - Spatiality - Food Preparation - Day 1	Nominal	1. Food Prepared At home; 2. Food Purchased Outside or delivery	Not Applicable	Not Applicable	Not Applicable	Not Applicable	99.645
A2_4_1r1c4	4:00 AM - Sociality - Day 1	Nominal	1. Alone; 2. With Company	Not Applicable	Not Applicable	Not Applicable	Not Applicable	97.7976
A2_4_1r2c4	5:00 AM - Sociality - Day 1	Nominal	1. Alone; 2. With Company	Not Applicable	Not Applicable	Not Applicable	Not Applicable	97.5478
A2_4_1r3c4	6:00 AM - Sociality - Day 1	Nominal	1. Alone; 2. With Company	Not Applicable	Not Applicable	Not Applicable	Not Applicable	81.5725
A2_4_1r4c4	7:00 AM - Sociality - Day 1	Nominal	1. Alone; 2. With Company	Not Applicable	Not Applicable	Not Applicable	Not Applicable	63.1056
A2_4_1r5c4	8:00 AM - Sociality - Day 1	Nominal	1. Alone; 2. With Company	Not Applicable	Not Applicable	Not Applicable	Not Applicable	74.4593
A2_4_1r6c4	9:00 AM - Sociality - Day 1	Nominal	1. Alone; 2. With Company	Not Applicable	Not Applicable	Not Applicable	Not Applicable	88.4623
A2_4_1r7c4	10:00 AM - Sociality - Day 1	Nominal	1. Alone; 2. With Company	Not Applicable	Not Applicable	Not Applicable	Not Applicable	91.6179
A2_4_1r8c4	11:00 AM - Sociality - Day 1	Nominal	1. Alone; 2. With Company	Not Applicable	Not Applicable	Not Applicable	Not Applicable	90.8093
A2_4_1r9c4	12:00 PM - Sociality - Day 1	Nominal	1. Alone; 2. With Company	Not Applicable	Not Applicable	Not Applicable	Not Applicable	38.4853
A2_4_1r10c4	1:00 PM - Sociality - Day 1	Nominal	1. Alone; 2. With Company	Not Applicable	Not Applicable	Not Applicable	Not Applicable	79.5937
A2_4_1r11c4	2:00 PM - Sociality - Day 1	Nominal	1. Alone; 2. With Company	Not Applicable	Not Applicable	Not Applicable	Not Applicable	93.5507
A2_4_1r12c4	3:00 PM - Sociality - Day 1	Nominal	1. Alone; 2. With Company	Not Applicable	Not Applicable	Not Applicable	Not Applicable	90.382
A2_4_1r13c4	4:00 PM - Sociality - Day 1	Nominal	1. Alone; 2. With Company	Not Applicable	Not Applicable	Not Applicable	Not Applicable	90.4609
A2_4_1r14c4	5:00 PM - Sociality - Day 1	Nominal	1. Alone; 2. With Company	Not Applicable	Not Applicable	Not Applicable	Not Applicable	92.157
A2_4_1r15c4	6:00 PM - Sociality - Day 1	Nominal	1. Alone; 2. With Company	Not Applicable	Not Applicable	Not Applicable	Not Applicable	76.0239
A2_4_1r16c4	7:00 PM - Sociality - Day 1	Nominal	1. Alone; 2. With Company	Not Applicable	Not Applicable	Not Applicable	Not Applicable	59.7397
A2_4_1r17c4	8:00 PM - Sociality - Day 1	Nominal	1. Alone; 2. With Company	Not Applicable	Not Applicable	Not Applicable	Not Applicable	75.6229
A2_4_1r18c4	9:00 PM - Sociality - Day 1	Nominal	1. Alone; 2. With Company	Not Applicable	Not Applicable	Not Applicable	Not Applicable	90.0401
A2_4_1r19c4	10:00 PM - Sociality - Day 1	Nominal	1. Alone; 2. With Company	Not Applicable	Not Applicable	Not Applicable	Not Applicable	93.4061
A2_4_1r20c4	11:00 PM - Sociality - Day 1	Nominal	1. Alone; 2. With Company	Not Applicable	Not Applicable	Not Applicable	Not Applicable	96.233
A2_4_1r21c4	12:00 AM - Sociality - Day 1	Nominal	1. Alone; 2. With Company	Not Applicable	Not Applicable	Not Applicable	Not Applicable	97.6464
A2_4_1r22c4	1:00 AM - Sociality - Day 1	Nominal	1. Alone; 2. With Company	Not Applicable	Not Applicable	Not Applicable	Not Applicable	98.9744
A2_4_1r23c4	2:00 AM - Sociality - Day 1	Nominal	1. Alone; 2. With Company	Not Applicable	Not Applicable	Not Applicable	Not Applicable	99.6713
A2_4_1r24c4	3:00 AM - Sociality - Day 1	Nominal	1. Alone; 2. With Company	Not Applicable	Not Applicable	Not Applicable	Not Applicable	99.645
A2_1_2r1c1	4:00 AM - Food intake - Day 2	Nominal	1. Breakfast; 2. Lunch; 3. Tea Time; 4. Dinner; 5. Supper; 6. Others	Not Applicable	Not Applicable	Not Applicable	Not Applicable	98.8035
A2_1_2r2c1	5:00 AM - Food intake - Day 2	Nominal	1. Breakfast; 2. Lunch; 3. Tea Time; 4. Dinner; 5. Supper; 6. Others	Not Applicable	Not Applicable	Not Applicable	Not Applicable	98.3565
A2_1_2r3c1	6:00 AM - Food intake - Day 2	Nominal	1. Breakfast; 2. Lunch; 3. Tea Time; 4. Dinner; 5. Supper; 6. Others	Not Applicable	Not Applicable	Not Applicable	Not Applicable	84.8991
A2_1_2r4c1	7:00 AM - Food intake - Day 2	Nominal	1. Breakfast; 2. Lunch; 3. Tea Time; 4. Dinner; 5. Supper; 6. Others	Not Applicable	Not Applicable	Not Applicable	Not Applicable	64.8807
A2_1_2r5c1	8:00 AM - Food intake - Day 2	Nominal	1. Breakfast; 2. Lunch; 3. Tea Time; 4. Dinner; 5. Supper; 6. Others	Not Applicable	Not Applicable	Not Applicable	Not Applicable	75.1167
A2_1_2r6c1	9:00 AM - Food intake - Day 2	Nominal	1. Breakfast; 2. Lunch; 3. Tea Time; 4. Dinner; 5. Supper; 6. Others	Not Applicable	Not Applicable	Not Applicable	Not Applicable	87.8706
A2_1_2r7c1	10:00 AM - Food intake - Day 2	Nominal	1. Breakfast; 2. Lunch; 3. Tea Time; 4. Dinner; 5. Supper; 6. Others	Not Applicable	Not Applicable	Not Applicable	Not Applicable	92.0912
A2_1_2r8c1	11:00 AM - Food intake - Day 2	Nominal	1. Breakfast; 2. Lunch; 3. Tea Time; 4. Dinner; 5. Supper; 6. Others	Not Applicable	Not Applicable	Not Applicable	Not Applicable	90.9802
A2_1_2r9c1	12:00 PM - Food intake - Day 2	Nominal	1. Breakfast; 2. Lunch; 3. Tea Time; 4. Dinner; 5. Supper; 6. Others	Not Applicable	Not Applicable	Not Applicable	Not Applicable	42.9426
A2_1_2r10c1	1:00 PM - Food intake - Day 2	Nominal	1. Breakfast; 2. Lunch; 3. Tea Time; 4. Dinner; 5. Supper; 6. Others	Not Applicable	Not Applicable	Not Applicable	Not Applicable	78.2526
A2_1_2r11c1	2:00 PM - Food intake - Day 2	Nominal	1. Breakfast; 2. Lunch; 3. Tea Time; 4. Dinner; 5. Supper; 6. Others	Not Applicable	Not Applicable	Not Applicable	Not Applicable	93.1826
A2_1_2r12c1	3:00 PM - Food intake - Day 2	Nominal	1. Breakfast; 2. Lunch; 3. Tea Time; 4. Dinner; 5. Supper; 6. Others	Not Applicable	Not Applicable	Not Applicable	Not Applicable	92.4988
A2_1_2r13c1	4:00 PM - Food intake - Day 2	Nominal	1. Breakfast; 2. Lunch; 3. Tea Time; 4. Dinner; 5. Supper; 6. Others	Not Applicable	Not Applicable	Not Applicable	Not Applicable	92.2753
A2_1_2r14c1	5:00 PM - Food intake - Day 2	Nominal	1. Breakfast; 2. Lunch; 3. Tea Time; 4. Dinner; 5. Supper; 6. Others	Not Applicable	Not Applicable	Not Applicable	Not Applicable	92.9656
A2_1_2r15c1	6:00 PM - Food intake - Day 2	Nominal	1. Breakfast; 2. Lunch; 3. Tea Time; 4. Dinner; 5. Supper; 6. Others	Not Applicable	Not Applicable	Not Applicable	Not Applicable	78.6996
A2_1_2r16c1	7:00 PM - Food intake - Day 2	Nominal	1. Breakfast; 2. Lunch; 3. Tea Time; 4. Dinner; 5. Supper; 6. Others	Not Applicable	Not Applicable	Not Applicable	Not Applicable	59.8514
A2_1_2r17c1	8:00 PM - Food intake - Day 2	Nominal	1. Breakfast; 2. Lunch; 3. Tea Time; 4. Dinner; 5. Supper; 6. Others	Not Applicable	Not Applicable	Not Applicable	Not Applicable	75.1627
A2_1_2r18c1	9:00 PM - Food intake - Day 2	Nominal	1. Breakfast; 2. Lunch; 3. Tea Time; 4. Dinner; 5. Supper; 6. Others	Not Applicable	Not Applicable	Not Applicable	Not Applicable	90.027
A2_1_2r19c1	10:00 PM - Food intake - Day 2	Nominal	1. Breakfast; 2. Lunch; 3. Tea Time; 4. Dinner; 5. Supper; 6. Others	Not Applicable	Not Applicable	Not Applicable	Not Applicable	94.0438
A2_1_2r20c1	11:00 PM - Food intake - Day 2	Nominal	1. Breakfast; 2. Lunch; 3. Tea Time; 4. Dinner; 5. Supper; 6. Others	Not Applicable	Not Applicable	Not Applicable	Not Applicable	96.5157
A2_1_2r21c1	12:00 AM - Food intake - Day 2	Nominal	1. Breakfast; 2. Lunch; 3. Tea Time; 4. Dinner; 5. Supper; 6. Others	Not Applicable	Not Applicable	Not Applicable	Not Applicable	97.7648
A2_1_2r22c1	1:00 AM - Food intake - Day 2	Nominal	1. Breakfast; 2. Lunch; 3. Tea Time; 4. Dinner; 5. Supper; 6. Others	Not Applicable	Not Applicable	Not Applicable	Not Applicable	99.0993
A2_1_2r23c1	2:00 AM - Food intake - Day 2	Nominal	1. Breakfast; 2. Lunch; 3. Tea Time; 4. Dinner; 5. Supper; 6. Others	Not Applicable	Not Applicable	Not Applicable	Not Applicable	99.7239
A2_1_2r24c1	3:00 AM - Food intake - Day 2	Nominal	1. Breakfast; 2. Lunch; 3. Tea Time; 4. Dinner; 5. Supper; 6. Others	Not Applicable	Not Applicable	Not Applicable	Not Applicable	99.6713
A2_2_2r1c2	4:00 AM - Spatiality - Eating - Day 2	Nominal	1. At Home; 2. Out of Home	Not Applicable	Not Applicable	Not Applicable	Not Applicable	98.8035
A2_2_2r2c2	5:00 AM - Spatiality - Eating - Day 2	Nominal	1. At Home; 2. Out of Home	Not Applicable	Not Applicable	Not Applicable	Not Applicable	98.3565
A2_2_2r3c2	6:00 AM - Spatiality - Eating - Day 2	Nominal	1. At Home; 2. Out of Home	Not Applicable	Not Applicable	Not Applicable	Not Applicable	84.8991
A2_2_2r4c2	7:00 AM - Spatiality - Eating - Day 2	Nominal	1. At Home; 2. Out of Home	Not Applicable	Not Applicable	Not Applicable	Not Applicable	64.8807
A2_2_2r5c2	8:00 AM - Spatiality - Eating - Day 2	Nominal	1. At Home; 2. Out of Home	Not Applicable	Not Applicable	Not Applicable	Not Applicable	75.1167
A2_2_2r6c2	9:00 AM - Spatiality - Eating - Day 2	Nominal	1. At Home; 2. Out of Home	Not Applicable	Not Applicable	Not Applicable	Not Applicable	87.8706
A2_2_2r7c2	10:00 AM - Spatiality - Eating - Day 2	Nominal	1. At Home; 2. Out of Home	Not Applicable	Not Applicable	Not Applicable	Not Applicable	92.0912
A2_2_2r8c2	11:00 AM - Spatiality - Eating - Day 2	Nominal	1. At Home; 2. Out of Home	Not Applicable	Not Applicable	Not Applicable	Not Applicable	90.9802
A2_2_2r9c2	12:00 PM - Spatiality - Eating - Day 2	Nominal	1. At Home; 2. Out of Home	Not Applicable	Not Applicable	Not Applicable	Not Applicable	42.9426
A2_2_2r10c2	1:00 PM - Spatiality - Eating - Day 2	Nominal	1. At Home; 2. Out of Home	Not Applicable	Not Applicable	Not Applicable	Not Applicable	78.2526
A2_2_2r11c2	2:00 PM - Spatiality - Eating - Day 2	Nominal	1. At Home; 2. Out of Home	Not Applicable	Not Applicable	Not Applicable	Not Applicable	93.1826
A2_2_2r12c2	3:00 PM - Spatiality - Eating - Day 2	Nominal	1. At Home; 2. Out of Home	Not Applicable	Not Applicable	Not Applicable	Not Applicable	92.4988
A2_2_2r13c2	4:00 PM - Spatiality - Eating - Day 2	Nominal	1. At Home; 2. Out of Home	Not Applicable	Not Applicable	Not Applicable	Not Applicable	92.2753
A2_2_2r14c2	5:00 PM - Spatiality - Eating - Day 2	Nominal	1. At Home; 2. Out of Home	Not Applicable	Not Applicable	Not Applicable	Not Applicable	92.9656
A2_2_2r15c2	6:00 PM - Spatiality - Eating - Day 2	Nominal	1. At Home; 2. Out of Home	Not Applicable	Not Applicable	Not Applicable	Not Applicable	78.6996
A2_2_2r16c2	7:00 PM - Spatiality - Eating - Day 2	Nominal	1. At Home; 2. Out of Home	Not Applicable	Not Applicable	Not Applicable	Not Applicable	59.8514
A2_2_2r17c2	8:00 PM - Spatiality - Eating - Day 2	Nominal	1. At Home; 2. Out of Home	Not Applicable	Not Applicable	Not Applicable	Not Applicable	75.1627
A2_2_2r18c2	9:00 PM - Spatiality - Eating - Day 2	Nominal	1. At Home; 2. Out of Home	Not Applicable	Not Applicable	Not Applicable	Not Applicable	90.027
A2_2_2r19c2	10:00 PM - Spatiality - Eating - Day 2	Nominal	1. At Home; 2. Out of Home	Not Applicable	Not Applicable	Not Applicable	Not Applicable	94.0438
A2_2_2r20c2	11:00 PM - Spatiality - Eating - Day 2	Nominal	1. At Home; 2. Out of Home	Not Applicable	Not Applicable	Not Applicable	Not Applicable	97.7648
A2_2_2r21c2	12:00 AM - Spatiality - Eating - Day 2	Nominal	1. At Home; 2. Out of Home	Not Applicable	Not Applicable	Not Applicable	Not Applicable	99.0993
A2_2_2r22c2	1:00 AM - Spatiality - Eating - Day 2	Nominal	1. At Home; 2. Out of Home	Not Applicable	Not Applicable	Not Applicable	Not Applicable	99.7239
A2_2_2r23c2	2:00 AM - PSpatiality - Eating - Day 2	Nominal	1. At Home; 2. Out of Home	Not Applicable	Not Applicable	Not Applicable	Not Applicable	99.6713
A2_2_2r24c2	3:00 AM - Spatiality - Eating - Day 2	Nominal	1. At Home; 2. Out of Home	Not Applicable	Not Applicable	Not Applicable	Not Applicable	98.8035
A2_3_2r1c3	4:00 AM - Spatiality - Food Preparation - Day 2	Nominal	1. Food Prepared At home; 2. Food Purchased Outside or delivery	Not Applicable	Not Applicable	Not Applicable	Not Applicable	98.3565
A2_3_2r2c3	5:00 AM - Spatiality - Food Preparation - Day 2	Nominal	1. Food Prepared At home; 2. Food Purchased Outside or delivery	Not Applicable	Not Applicable	Not Applicable	Not Applicable	84.8991
A2_3_2r3c3	6:00 AM - Spatiality - Food Preparation - Day 2	Nominal	1. Food Prepared At home; 2. Food Purchased Outside or delivery	Not Applicable	Not Applicable	Not Applicable	Not Applicable	64.8807
A2_3_2r4c3	7:00 AM - Spatiality - Food Preparation - Day 2	Nominal	1. Food Prepared At home; 2. Food Purchased Outside or delivery	Not Applicable	Not Applicable	Not Applicable	Not Applicable	75.1167
A2_3_2r5c3	8:00 AM - Spatiality - Food Preparation - Day 2	Nominal	1. Food Prepared At home; 2. Food Purchased Outside or delivery	Not Applicable	Not Applicable	Not Applicable	Not Applicable	87.8706
A2_3_2r6c3	9:00 AM - Spatiality - Food Preparation - Day 2	Nominal	1. Food Prepared At home; 2. Food Purchased Outside or delivery	Not Applicable	Not Applicable	Not Applicable	Not Applicable	92.0912
A2_3_2r7c3	10:00 AM - Spatiality - Food Preparation - Day 2	Nominal	1. Food Prepared At home; 2. Food Purchased Outside or delivery	Not Applicable	Not Applicable	Not Applicable	Not Applicable	90.9802
A2_3_2r8c3	11:00 AM - Spatiality - Food Preparation - Day 2	Nominal	1. Food Prepared At home; 2. Food Purchased Outside or delivery	Not Applicable	Not Applicable	Not Applicable	Not Applicable	42.9426
A2_3_2r9c3	12:00 PM - Spatiality - Food Preparation - Day 2	Nominal	1. Food Prepared At home; 2. Food Purchased Outside or delivery	Not Applicable	Not Applicable	Not Applicable	Not Applicable	78.2526
A2_3_2r10c3	1:00 PM - Spatiality - Food Preparation - Day 2	Nominal	1. Food Prepared At home; 2. Food Purchased Outside or delivery	Not Applicable	Not Applicable	Not Applicable	Not Applicable	93.1826
A2_3_2r11c3	2:00 PM - Spatiality - Food Preparation - Day 2	Nominal	1. Food Prepared At home; 2. Food Purchased Outside or delivery	Not Applicable	Not Applicable	Not Applicable	Not Applicable	92.4988
A2_3_2r12c3	3:00 PM - Spatiality - Food Preparation - Day 2	Nominal	1. Food Prepared At home; 2. Food Purchased Outside or delivery	Not Applicable	Not Applicable	Not Applicable	Not Applicable	92.2753
A2_3_2r13c3	4:00 PM - Spatiality - Food Preparation - Day 2	Nominal	1. Food Prepared At home; 2. Food Purchased Outside or delivery	Not Applicable	Not Applicable	Not Applicable	Not Applicable	92.9656
A2_3_2r14c3	5:00 PM - Spatiality - Food Preparation - Day 2	Nominal	1. Food Prepared At home; 2. Food Purchased Outside or delivery	Not Applicable	Not Applicable	Not Applicable	Not Applicable	78.6996
A2_3_2r15c3	6:00 PM - Spatiality - Food Preparation - Day 2	Nominal	1. Food Prepared At home; 2. Food Purchased Outside or delivery	Not Applicable	Not Applicable	Not Applicable	Not Applicable	59.8514
A2_3_2r16c3	7:00 PM - Spatiality - Food Preparation - Day 2	Nominal	1. Food Prepared At home; 2. Food Purchased Outside or delivery	Not Applicable	Not Applicable	Not Applicable	Not Applicable	75.1627
A2_3_2r17c3	8:00 PM - Spatiality - Food Preparation - Day 2	Nominal	1. Food Prepared At home; 2. Food Purchased Outside or delivery	Not Applicable	Not Applicable	Not Applicable	Not Applicable	90.027
A2_3_2r18c3	9:00 PM - Spatiality - Food Preparation - Day 2	Nominal	1. Food Prepared At home; 2. Food Purchased Outside or delivery	Not Applicable	Not Applicable	Not Applicable	Not Applicable	94.0438
A2_3_2r19c3	10:00 PM - Spatiality - Food Preparation - Day 2	Nominal	1. Food Prepared At home; 2. Food Purchased Outside or delivery	Not Applicable	Not Applicable	Not Applicable	Not Applicable	96.5157
A2_3_2r20c3	11:00 PM - Spatiality - Food Preparation - Day 2	Nominal	1. Food Prepared At home; 2. Food Purchased Outside or delivery	Not Applicable	Not Applicable	Not Applicable	Not Applicable	97.7648
A2_3_2r21c3	12:00 AM - Spatiality - Food Preparation - Day 2	Nominal	1. Food Prepared At home; 2. Food Purchased Outside or delivery	Not Applicable	Not Applicable	Not Applicable	Not Applicable	99.0993
A2_3_2r22c3	1:00 AM - Spatiality - Food Preparation - Day 2	Nominal	1. Food Prepared At home; 2. Food Purchased Outside or delivery	Not Applicable	Not Applicable	Not Applicable	Not Applicable	99.7239
A2_3_2r23c3	2:00 AM - Spatiality - Food Preparation - Day 2	Nominal	1. Food Prepared At home; 2. Food Purchased Outside or delivery	Not Applicable	Not Applicable	Not Applicable	Not Applicable	99.6713
A2_3_2r24c3	3:00 AM - Spatiality - Food Preparation - Day 2	Nominal	1. Food Prepared At home; 2. Food Purchased Outside or delivery	Not Applicable	Not Applicable	Not Applicable	Not Applicable	98.8035
A2_4_2r1c4	4:00 AM - Sociality - Day 2	Nominal	1. Alone; 2. With Company	Not Applicable	Not Applicable	Not Applicable	Not Applicable	98.3565
A2_4_2r2c4	5:00 AM - Sociality - Day 2	Nominal	1. Alone; 2. With Company	Not Applicable	Not Applicable	Not Applicable	Not Applicable	84.8991
A2_4_2r3c4	6:00 AM - Sociality - Day 2	Nominal	1. Alone; 2. With Company	Not Applicable	Not Applicable	Not Applicable	Not Applicable	64.8807
A2_4_2r4c4	7:00 AM - Sociality - Day 2	Nominal	1. Alone; 2. With Company	Not Applicable	Not Applicable	Not Applicable	Not Applicable	75.1167
A2_4_2r5c4	8:00 AM - Sociality - Day 2	Nominal	1. Alone; 2. With Company	Not Applicable	Not Applicable	Not Applicable	Not Applicable	87.8706
A2_4_2r6c4	9:00 AM - Sociality - Day 2	Nominal	1. Alone; 2. With Company	Not Applicable	Not Applicable	Not Applicable	Not Applicable	92.0912
A2_4_2r7c4	10:00 AM - Sociality - Day 2	Nominal	1. Alone; 2. With Company	Not Applicable	Not Applicable	Not Applicable	Not Applicable	90.9802
A2_4_2r8c4	11:00 AM - Sociality - Day 2	Nominal	1. Alone; 2. With Company	Not Applicable	Not Applicable	Not Applicable	Not Applicable	42.9426
A2_4_2r9c4	12:00 PM - Sociality - Day 2	Nominal	1. Alone; 2. With Company	Not Applicable	Not Applicable	Not Applicable	Not Applicable	78.2526
A2_4_2r10c4	1:00 PM - Sociality - Day 2	Nominal	1. Alone; 2. With Company	Not Applicable	Not Applicable	Not Applicable	Not Applicable	93.1826
A2_4_2r11c4	2:00 PM - Sociality - Day 2	Nominal	1. Alone; 2. With Company	Not Applicable	Not Applicable	Not Applicable	Not Applicable	92.4988
A2_4_2r12c4	3:00 PM - Sociality - Day 2	Nominal	1. Alone; 2. With Company	Not Applicable	Not Applicable	Not Applicable	Not Applicable	92.2753
A2_4_2r13c4	4:00 PM - Sociality - Day 2	Nominal	1. Alone; 2. With Company	Not Applicable	Not Applicable	Not Applicable	Not Applicable	92.9656
A2_4_2r14c4	5:00 PM - Sociality - Day 2	Nominal	1. Alone; 2. With Company	Not Applicable	Not Applicable	Not Applicable	Not Applicable	78.6996
A2_4_2r15c4	6:00 PM - Sociality - Day 2	Nominal	1. Alone; 2. With Company	Not Applicable	Not Applicable	Not Applicable	Not Applicable	59.8514
A2_4_2r16c4	7:00 PM - Sociality - Day 2	Nominal	1. Alone; 2. With Company	Not Applicable	Not Applicable	Not Applicable	Not Applicable	75.1627
A2_4_2r17c4	8:00 PM - Sociality - Day 2	Nominal	1. Alone; 2. With Company	Not Applicable	Not Applicable	Not Applicable	Not Applicable	90.027
A2_4_2r18c4	9:00 PM - Sociality - Day 2	Nominal	1. Alone; 2. With Company	Not Applicable	Not Applicable	Not Applicable	Not Applicable	94.0438
A2_4_2r19c4	10:00 PM - Sociality - Day 2	Nominal	1. Alone; 2. With Company	Not Applicable	Not Applicable	Not Applicable	Not Applicable	96.5157
A2_4_2r20c4	11:00 PM - Sociality - Day 2	Nominal	1. Alone; 2. With Company	Not Applicable	Not Applicable	Not Applicable	Not Applicable	97.7648
A2_4_2r21c4	12:00 AM - Sociality - Day 2	Nominal	1. Alone; 2. With Company	Not Applicable	Not Applicable	Not Applicable	Not Applicable	99.0993
A2_4_2r22c4	1:00 AM - Sociality - Day 2	Nominal	1. Alone; 2. With Company	Not Applicable	Not Applicable	Not Applicable	Not Applicable	99.7239
A2_4_2r23c4	2:00 AM - Sociality - Day 2	Nominal	1. Alone; 2. With Company	Not Applicable	Not Applicable	Not Applicable	Not Applicable	99.6713
A2_4_2r24c4	3:00 AM - Sociality - Day 2	Nominal	1. Alone; 2. With Company	Not Applicable	Not Applicable	Not Applicable	Not Applicable	98.9679
A2_1_3r1c1	4:00 AM - Food intake - Day 3	Nominal	1. Breakfast; 2. Lunch; 3. Tea Time; 4. Dinner; 5. Supper; 6. Others	Not Applicable	Not Applicable	Not Applicable	Not Applicable	98.3959
A2_1_3r2c1	5:00 AM - Food intake - Day 3	Nominal	1. Breakfast; 2. Lunch; 3. Tea Time; 4. Dinner; 5. Supper; 6. Others	Not Applicable	Not Applicable	Not Applicable	Not Applicable	84.6821
A2_1_3r3c1	6:00 AM - Food intake - Day 3	Nominal	1. Breakfast; 2. Lunch; 3. Tea Time; 4. Dinner; 5. Supper; 6. Others	Not Applicable	Not Applicable	Not Applicable	Not Applicable	63.8748
A2_1_3r4c1	7:00 AM - Food intake - Day 3	Nominal	1. Breakfast; 2. Lunch; 3. Tea Time; 4. Dinner; 5. Supper; 6. Others	Not Applicable	Not Applicable	Not Applicable	Not Applicable	75.281
A2_1_3r5c1	8:00 AM - Food intake - Day 3	Nominal	1. Breakfast; 2. Lunch; 3. Tea Time; 4. Dinner; 5. Supper; 6. Others	Not Applicable	Not Applicable	Not Applicable	Not Applicable	88.2716
A2_1_3r6c1	9:00 AM - Food intake - Day 3	Nominal	1. Breakfast; 2. Lunch; 3. Tea Time; 4. Dinner; 5. Supper; 6. Others	Not Applicable	Not Applicable	Not Applicable	Not Applicable	92.8933
A2_1_3r7c1	10:00 AM - Food intake - Day 3	Nominal	1. Breakfast; 2. Lunch; 3. Tea Time; 4. Dinner; 5. Supper; 6. Others	Not Applicable	Not Applicable	Not Applicable	Not Applicable	90.8882
A2_1_3r8c1	11:00 AM - Food intake - Day 3	Nominal	1. Breakfast; 2. Lunch; 3. Tea Time; 4. Dinner; 5. Supper; 6. Others	Not Applicable	Not Applicable	Not Applicable	Not Applicable	43.0807
A2_1_3r9c1	12:00 PM - Food intake - Day 3	Nominal	1. Breakfast; 2. Lunch; 3. Tea Time; 4. Dinner; 5. Supper; 6. Others	Not Applicable	Not Applicable	Not Applicable	Not Applicable	78.7193
A2_1_3r10c1	1:00 PM - Food intake - Day 3	Nominal	1. Breakfast; 2. Lunch; 3. Tea Time; 4. Dinner; 5. Supper; 6. Others	Not Applicable	Not Applicable	Not Applicable	Not Applicable	92.5054
A2_1_3r11c1	2:00 PM - Food intake - Day 3	Nominal	1. Breakfast; 2. Lunch; 3. Tea Time; 4. Dinner; 5. Supper; 6. Others	Not Applicable	Not Applicable	Not Applicable	Not Applicable	93.1365
A2_1_3r12c1	3:00 PM - Food intake - Day 3	Nominal	1. Breakfast; 2. Lunch; 3. Tea Time; 4. Dinner; 5. Supper; 6. Others	Not Applicable	Not Applicable	Not Applicable	Not Applicable	92.8802
A2_1_3r13c1	4:00 PM - Food intake - Day 3	Nominal	1. Breakfast; 2. Lunch; 3. Tea Time; 4. Dinner; 5. Supper; 6. Others	Not Applicable	Not Applicable	Not Applicable	Not Applicable	93.2352
A2_1_3r14c1	5:00 PM - Food intake - Day 3	Nominal	1. Breakfast; 2. Lunch; 3. Tea Time; 4. Dinner; 5. Supper; 6. Others	Not Applicable	Not Applicable	Not Applicable	Not Applicable	80.1262
A2_1_3r15c1	6:00 PM - Food intake - Day 3	Nominal	1. Breakfast; 2. Lunch; 3. Tea Time; 4. Dinner; 5. Supper; 6. Others	Not Applicable	Not Applicable	Not Applicable	Not Applicable	59.595
A2_1_3r16c1	7:00 PM - Food intake - Day 3	Nominal	1. Breakfast; 2. Lunch; 3. Tea Time; 4. Dinner; 5. Supper; 6. Others	Not Applicable	Not Applicable	Not Applicable	Not Applicable	74.834
A2_1_3r17c1	8:00 PM - Food intake - Day 3	Nominal	1. Breakfast; 2. Lunch; 3. Tea Time; 4. Dinner; 5. Supper; 6. Others	Not Applicable	Not Applicable	Not Applicable	Not Applicable	90.2899
A2_1_3r18c1	9:00 PM - Food intake - Day 3	Nominal	1. Breakfast; 2. Lunch; 3. Tea Time; 4. Dinner; 5. Supper; 6. Others	Not Applicable	Not Applicable	Not Applicable	Not Applicable	94.1753
A2_1_3r19c1	10:00 PM - Food intake - Day 3	Nominal	1. Breakfast; 2. Lunch; 3. Tea Time; 4. Dinner; 5. Supper; 6. Others	Not Applicable	Not Applicable	Not Applicable	Not Applicable	96.371
A2_1_3r20c1	11:00 PM - Food intake - Day 3	Nominal	1. Breakfast; 2. Lunch; 3. Tea Time; 4. Dinner; 5. Supper; 6. Others	Not Applicable	Not Applicable	Not Applicable	Not Applicable	97.699
A2_1_3r21c1	12:00 AM - Food intake - Day 3	Nominal	1. Breakfast; 2. Lunch; 3. Tea Time; 4. Dinner; 5. Supper; 6. Others	Not Applicable	Not Applicable	Not Applicable	Not Applicable	99.1191
A2_1_3r22c1	1:00 AM - Food intake - Day 3	Nominal	1. Breakfast; 2. Lunch; 3. Tea Time; 4. Dinner; 5. Supper; 6. Others	Not Applicable	Not Applicable	Not Applicable	Not Applicable	99.6713
A2_1_3r23c1	2:00 AM - Food intake - Day 3	Nominal	1. Breakfast; 2. Lunch; 3. Tea Time; 4. Dinner; 5. Supper; 6. Others	Not Applicable	Not Applicable	Not Applicable	Not Applicable	99.7239
A2_1_3r24c1	3:00 AM - Food intake - Day 3	Nominal	1. Breakfast; 2. Lunch; 3. Tea Time; 4. Dinner; 5. Supper; 6. Others	Not Applicable	Not Applicable	Not Applicable	Not Applicable	98.9679
A2_2_3r1c2	4:00 AM - Spatiality - Eating - Day 3	Nominal	1. At Home; 2. Out of Home	Not Applicable	Not Applicable	Not Applicable	Not Applicable	98.3959
A2_2_3r2c2	5:00 AM - Spatiality - Eating - Day 3	Nominal	1. At Home; 2. Out of Home	Not Applicable	Not Applicable	Not Applicable	Not Applicable	84.6821
A2_2_3r3c2	6:00 AM - Spatiality - Eating - Day 3	Nominal	1. At Home; 2. Out of Home	Not Applicable	Not Applicable	Not Applicable	Not Applicable	63.8748
A2_2_3r4c2	7:00 AM - Spatiality - Eating - Day 3	Nominal	1. At Home; 2. Out of Home	Not Applicable	Not Applicable	Not Applicable	Not Applicable	75.281
A2_2_3r5c2	8:00 AM - Spatiality - Eating - Day 3	Nominal	1. At Home; 2. Out of Home	Not Applicable	Not Applicable	Not Applicable	Not Applicable	88.2716
A2_2_3r6c2	9:00 AM - Spatiality - Eating - Day 3	Nominal	1. At Home; 2. Out of Home	Not Applicable	Not Applicable	Not Applicable	Not Applicable	92.8933
A2_2_3r7c2	10:00 AM - Spatiality - Eating - Day 3	Nominal	1. At Home; 2. Out of Home	Not Applicable	Not Applicable	Not Applicable	Not Applicable	90.8882
A2_2_3r8c2	11:00 AM - Spatiality - Eating - Day 3	Nominal	1. At Home; 2. Out of Home	Not Applicable	Not Applicable	Not Applicable	Not Applicable	43.0807
A2_2_3r9c2	12:00 PM - Spatiality - Eating - Day 3	Nominal	1. At Home; 2. Out of Home	Not Applicable	Not Applicable	Not Applicable	Not Applicable	78.7193
A2_2_3r10c2	1:00 PM - Spatiality - Eating - Day 3	Nominal	1. At Home; 2. Out of Home	Not Applicable	Not Applicable	Not Applicable	Not Applicable	92.5054
A2_2_3r11c2	2:00 PM - Spatiality - Eating - Day 3	Nominal	1. At Home; 2. Out of Home	Not Applicable	Not Applicable	Not Applicable	Not Applicable	93.1365
A2_2_3r12c2	3:00 PM - Spatiality - Eating - Day 3	Nominal	1. At Home; 2. Out of Home	Not Applicable	Not Applicable	Not Applicable	Not Applicable	92.8802
A2_2_3r13c2	4:00 PM - Spatiality - Eating - Day 3	Nominal	1. At Home; 2. Out of Home	Not Applicable	Not Applicable	Not Applicable	Not Applicable	93.2352
A2_2_3r14c2	5:00 PM - Spatiality - Eating - Day 3	Nominal	1. At Home; 2. Out of Home	Not Applicable	Not Applicable	Not Applicable	Not Applicable	80.1262
A2_2_3r15c2	6:00 PM - Spatiality - Eating - Day 3	Nominal	1. At Home; 2. Out of Home	Not Applicable	Not Applicable	Not Applicable	Not Applicable	59.595
A2_2_3r16c2	7:00 PM - Spatiality - Eating - Day 3	Nominal	1. At Home; 2. Out of Home	Not Applicable	Not Applicable	Not Applicable	Not Applicable	74.834
A2_2_3r17c2	8:00 PM - Spatiality - Eating - Day 3	Nominal	1. At Home; 2. Out of Home	Not Applicable	Not Applicable	Not Applicable	Not Applicable	90.2899
A2_2_3r18c2	9:00 PM - Spatiality - Eating - Day 3	Nominal	1. At Home; 2. Out of Home	Not Applicable	Not Applicable	Not Applicable	Not Applicable	94.1753
A2_2_3r19c2	10:00 PM - Spatiality - Eating - Day 3	Nominal	1. At Home; 2. Out of Home	Not Applicable	Not Applicable	Not Applicable	Not Applicable	96.371
A2_2_3r20c2	11:00 PM - Spatiality - Eating - Day 3	Nominal	1. At Home; 2. Out of Home	Not Applicable	Not Applicable	Not Applicable	Not Applicable	97.699
A2_2_3r21c2	12:00 AM - Spatiality - Eating - Day 3	Nominal	1. At Home; 2. Out of Home	Not Applicable	Not Applicable	Not Applicable	Not Applicable	99.1191
A2_2_3r22c2	1:00 AM - Spatiality - Eating - Day 3	Nominal	1. At Home; 2. Out of Home	Not Applicable	Not Applicable	Not Applicable	Not Applicable	99.6713
A2_2_3r23c2	2:00 AM - Spatiality - Eating - Day 3	Nominal	1. At Home; 2. Out of Home	Not Applicable	Not Applicable	Not Applicable	Not Applicable	99.7239
A2_2_3r24c2	3:00 AM - Spatiality - Eating - Day 3	Nominal	1. At Home; 2. Out of Home	Not Applicable	Not Applicable	Not Applicable	Not Applicable	98.9679
A2_3_3r1c3	4:00 AM - Spatiality - Food Preparation - Day 3	Nominal	{1, Food Prepared At home}...	Not Applicable	Not Applicable	Not Applicable	Not Applicable	98.3959
A2_3_3r2c3	5:00 AM - Spatiality - Food Preparation - Day 3	Nominal	{1, Food Prepared At home}...	Not Applicable	Not Applicable	Not Applicable	Not Applicable	84.6821
A2_3_3r3c3	6:00 AM - Spatiality - Food Preparation - Day 3	Nominal	{1, Food Prepared At home}...	Not Applicable	Not Applicable	Not Applicable	Not Applicable	63.8748
A2_3_3r4c3	7:00 AM - Spatiality - Food Preparation - Day 3	Nominal	{1, Food Prepared At home}...	Not Applicable	Not Applicable	Not Applicable	Not Applicable	75.281
A2_3_3r5c3	8:00 AM - Spatiality - Food Preparation - Day 3	Nominal	{1, Food Prepared At home}...	Not Applicable	Not Applicable	Not Applicable	Not Applicable	88.2716
A2_3_3r6c3	9:00 AM - Spatiality - Food Preparation - Day 3	Nominal	{1, Food Prepared At home}...	Not Applicable	Not Applicable	Not Applicable	Not Applicable	92.8933
A2_3_3r7c3	10:00 AM - Spatiality - Food Preparation - Day 3	Nominal	{1, Food Prepared At home}...	Not Applicable	Not Applicable	Not Applicable	Not Applicable	92.8933
A2_3_3r8c3	11:00 AM - Spatiality - Food Preparation - Day 3	Nominal	{1, Food Prepared At home}...	Not Applicable	Not Applicable	Not Applicable	Not Applicable	90.8882
A2_3_3r9c3	12:00 PM - Spatiality - Food Preparation - Day 3	Nominal	{1, Food Prepared At home}...	Not Applicable	Not Applicable	Not Applicable	Not Applicable	43.0807
A2_3_3r10c3	1:00 PM - Spatiality - Food Preparation - Day 3	Nominal	{1, Food Prepared At home}...	Not Applicable	Not Applicable	Not Applicable	Not Applicable	78.7193
A2_3_3r11c3	2:00 PM - Spatiality - Food Preparation - Day 3	Nominal	{1, Food Prepared At home}...	Not Applicable	Not Applicable	Not Applicable	Not Applicable	92.5054
A2_3_3r12c3	3:00 PM - Spatiality - Food Preparation - Day 3	Nominal	{1, Food Prepared At home}...	Not Applicable	Not Applicable	Not Applicable	Not Applicable	93.1365
A2_3_3r13c3	4:00 PM - Spatiality - Food Preparation - Day 3	Nominal	{1, Food Prepared At home}...	Not Applicable	Not Applicable	Not Applicable	Not Applicable	92.8802
A2_3_3r14c3	5:00 PM - Spatiality - Food Preparation - Day 3	Nominal	{1, Food Prepared At home}...	Not Applicable	Not Applicable	Not Applicable	Not Applicable	93.2352
A2_3_3r15c3	6:00 PM - Spatiality - Food Preparation - Day 3	Nominal	{1, Food Prepared At home}...	Not Applicable	Not Applicable	Not Applicable	Not Applicable	80.1262
A2_3_3r16c3	7:00 PM - Spatiality - Food Preparation - Day 3	Nominal	{1, Food Prepared At home}...	Not Applicable	Not Applicable	Not Applicable	Not Applicable	59.595
A2_3_3r17c3	8:00 PM - Spatiality - Food Preparation - Day 3	Nominal	{1, Food Prepared At home}...	Not Applicable	Not Applicable	Not Applicable	Not Applicable	74.834
A2_3_3r18c3	9:00 PM - Spatiality - Food Preparation - Day 3	Nominal	{1, Food Prepared At home}...	Not Applicable	Not Applicable	Not Applicable	Not Applicable	90.2899
A2_3_3r19c3	10:00 PM - Spatiality - Food Preparation - Day 3	Nominal	{1, Food Prepared At home}...	Not Applicable	Not Applicable	Not Applicable	Not Applicable	94.1753
A2_3_3r20c3	11:00 PM - Spatiality - Food Preparation - Day 3	Nominal	{1, Food Prepared At home}...	Not Applicable	Not Applicable	Not Applicable	Not Applicable	96.371
A2_3_3r21c3	12:00 AM - Spatiality - Food Preparation - Day 3	Nominal	{1, Food Prepared At home}...	Not Applicable	Not Applicable	Not Applicable	Not Applicable	97.699
A2_3_3r22c3	1:00 AM - Spatiality - Food Preparation - Day 3	Nominal	{1, Food Prepared At home}...	Not Applicable	Not Applicable	Not Applicable	Not Applicable	99.1191
A2_3_3r23c3	2:00 AM - Spatiality - Food Preparation - Day 3	Nominal	{1, Food Prepared At home}...	Not Applicable	Not Applicable	Not Applicable	Not Applicable	99.6713
A2_3_3r24c3	3:00 AM - Spatiality - Food Preparation - Day 3	Nominal	{1, Food Prepared At home}...	Not Applicable	Not Applicable	Not Applicable	Not Applicable	99.7239
A2_4_3r1c4	4:00 AM - Sociality - Day 3	Nominal	1. Alone; 2. With Company	Not Applicable	Not Applicable	Not Applicable	Not Applicable	98.9679
A2_4_3r2c4	5:00 AM - Sociality - Day 3	Nominal	1. Alone; 2. With Company	Not Applicable	Not Applicable	Not Applicable	Not Applicable	98.3959
A2_4_3r3c4	6:00 AM - Sociality - Day 3	Nominal	1. Alone; 2. With Company	Not Applicable	Not Applicable	Not Applicable	Not Applicable	84.6821
A2_4_3r4c4	7:00 AM - Sociality - Day 3	Nominal	1. Alone; 2. With Company	Not Applicable	Not Applicable	Not Applicable	Not Applicable	63.8748
A2_4_3r5c4	8:00 AM - Sociality - Day 3	Nominal	1. Alone; 2. With Company	Not Applicable	Not Applicable	Not Applicable	Not Applicable	75.281
A2_4_3r6c4	9:00 AM - Sociality - Day 3	Nominal	1. Alone; 2. With Company	Not Applicable	Not Applicable	Not Applicable	Not Applicable	88.2716
A2_4_3r7c4	10:00 AM - Sociality - Day 3	Nominal	1. Alone; 2. With Company	Not Applicable	Not Applicable	Not Applicable	Not Applicable	92.8933
A2_4_3r8c4	11:00 AM - Sociality - Day 3	Nominal	1. Alone; 2. With Company	Not Applicable	Not Applicable	Not Applicable	Not Applicable	90.8882
A2_4_3r9c4	12:00 PM - Sociality - Day 3	Nominal	1. Alone; 2. With Company	Not Applicable	Not Applicable	Not Applicable	Not Applicable	43.0807
A2_4_3r10c4	1:00 PM - Sociality - Day 3	Nominal	1. Alone; 2. With Company	Not Applicable	Not Applicable	Not Applicable	Not Applicable	78.7193
A2_4_3r11c4	2:00 PM - Sociality - Day 3	Nominal	1. Alone; 2. With Company	Not Applicable	Not Applicable	Not Applicable	Not Applicable	92.5054
A2_4_3r12c4	3:00 PM - Sociality - Day 3	Nominal	1. Alone; 2. With Company	Not Applicable	Not Applicable	Not Applicable	Not Applicable	93.1365
A2_4_3r13c4	4:00 PM - Sociality - Day 3	Nominal	1. Alone; 2. With Company	Not Applicable	Not Applicable	Not Applicable	Not Applicable	92.8802
A2_4_3r14c4	5:00 PM - Sociality - Day 3	Nominal	1. Alone; 2. With Company	Not Applicable	Not Applicable	Not Applicable	Not Applicable	93.2352
A2_4_3r15c4	6:00 PM - Sociality - Day 3	Nominal	1. Alone; 2. With Company	Not Applicable	Not Applicable	Not Applicable	Not Applicable	80.1262
A2_4_3r16c4	7:00 PM - Sociality - Day 3	Nominal	1. Alone; 2. With Company	Not Applicable	Not Applicable	Not Applicable	Not Applicable	59.595
A2_4_3r17c4	8:00 PM - Sociality - Day 3	Nominal	1. Alone; 2. With Company	Not Applicable	Not Applicable	Not Applicable	Not Applicable	74.834
A2_4_3r18c4	9:00 PM - Sociality - Day 3	Nominal	1. Alone; 2. With Company	Not Applicable	Not Applicable	Not Applicable	Not Applicable	90.2899
A2_4_3r19c4	10:00 PM - Sociality - Day 3	Nominal	1. Alone; 2. With Company	Not Applicable	Not Applicable	Not Applicable	Not Applicable	94.1753
A2_4_3r20c4	11:00 PM - Sociality - Day 3	Nominal	1. Alone; 2. With Company	Not Applicable	Not Applicable	Not Applicable	Not Applicable	96.371
A2_4_3r21c4	12:00 AM - Sociality - Day 3	Nominal	1. Alone; 2. With Company	Not Applicable	Not Applicable	Not Applicable	Not Applicable	97.699
A2_4_3r22c4	1:00 AM - Sociality - Day 3	Nominal	1. Alone; 2. With Company	Not Applicable	Not Applicable	Not Applicable	Not Applicable	99.1191
A2_4_3r23c4	2:00 AM - Sociality - Day 3	Nominal	1. Alone; 2. With Company	Not Applicable	Not Applicable	Not Applicable	Not Applicable	99.6713
A2_4_3r24c4	3:00 AM - Sociality - Day 3	Nominal	1. Alone; 2. With Company	Not Applicable	Not Applicable	Not Applicable	Not Applicable	99.7239
