# Supplementary material for: “Eating Out”, spatiality, temporality and sociality. A database for China, Indonesia, Japan, Malaysia, Singapore and France
Source: Front Nutr. 2023 Feb 2;10:1066737. doi: 10.3389/fnut.2023.1066737 (PMC9932506; doi:10.3389/fnut.2023.1066737)
Supplement: Supplementary file 2 [file Table_2.csv]

Record	Country	Area_of_Residence_SG	Area_of_Residence_MY	Area_of_Residence_HK	Area_of_Residence_ID	Area_of_Residence_CN	Area_of_Residence_JP	Area_of_Residence_FR	Urbanisation_Area_of_Residence	Urbanisation_Area_of_Residence_Recode_Toluna	Metropolisation_Residence	DateofBirth	Age	Age_Rec_Toluna	Gender	MaritalStatus	Children	FamilyMembers	Ethnicity_SG	Ethnicity_MY	Generations_SG	Generations_MY	Generations_HK	Education_SG	Education_SG_Rec	Education_MY	Education_MY_Rec	Education_HK	Education_HK_Rec	Education_ID	Eduation_ID_Rec	Education_CN	Eduation_CN_Rec	Education_JP	Education_JP_Rec	Education_FR	Education_FR_Rec	Education_All_Countries	Income_SG	Income_MY	Income_HK	Expenditure_ID	Income_CN	Income_JP	Income_FR	SES_Expenditure_ID	FuelSource_ID	FuelSource_LowIncome_ID	WaterSource_ID
215	Japan						Kansai		Near town centre/city (>25km away)	Urban	No	03/28/1991	29	18-34	Male	Married or cohabitating	0	2							0		0		0		0		0	College (2 years)	Tertiary		0	Tertiary						300000
276	Japan						Shikoku		Near town centre/city (>25km away)	Urban	Yes	05/02/1972	48	45-54	Female	Married or cohabitating	1	3							0		0		0		0		0	College (2 years)	Tertiary		0	Tertiary						950000
281	Singapore	East										01/06/1993	27	18-34	Female	Married or cohabitating	1	3	Chinese		Two			Degree	Tertiary		0		0		0		0		0		0	Tertiary	16000
301	China					Xiamen			Within town centre/city	City		04/08/1994	26	18-34	Female	Married or cohabitating	1	3							0		0		0		0	University / College	Tertiary		0		0	Tertiary					14500
308	France							Bretagne & Centre - Val de Loire & Normandie & Pays de la Loire				08/07/1961	59	55-64	Male	Married or cohabitating	2	3							0		0		0		0		0		0	Post Graduate	Post Graduate	Post Graduate							3000
317	France							Occitanie & Nouvelle Aquitaine				07/30/1978	42	35-44	Female	Single or never married	0	3							0		0		0		0		0		0	Post Graduate	Post Graduate	Post Graduate							200
395	China					Shanghai			Within town centre/city	City		10/04/1989	31	18-34	Female	Married or cohabitating	1	3							0		0		0		0	University / College	Tertiary		0		0	Tertiary					14000
470	Singapore	East										06/06/1959	61	55-64	Male	Married or cohabitating	1	2	Chinese		One			Post Graduate	Post Graduate		0		0		0		0		0		0	Post Graduate	5000
535	Singapore	Central										12/07/1990	30	18-34	Female	Married or cohabitating	1	1	Chinese		Four			Diploma	Tertiary		0		0		0		0		0		0	Tertiary	3000
604	Indonesia				West Java				Near town centre/city (>25km away)	Urban	Yes	09/16/1985	35	35-44	Female	Married or cohabitating	2	4							0		0		0	High school / Secondary school	Below Degree		0		0		0	Below Degree				2000000				Below Rp 5,000,000	LPG- 3 KG		Artesian well / pump
628	Indonesia				East Java				Near town centre/city (>25km away)	Urban	No	11/22/1969	51	45-54	Female	Single or never married	0	5							0		0		0	College graduate	Tertiary		0		0		0	Tertiary				3500000				Below Rp 5,000,000	LPG- 3 KG		Refill water
645	Indonesia				West Java				Near town centre/city (>25km away)	Urban	Yes	07/20/1980	40	35-44	Female	Married or cohabitating	0	2							0		0		0	College graduate	Tertiary		0		0		0	Tertiary				1500000				Below Rp 5,000,000	LPG- 3 KG		Branded package water
690	Indonesia				Central Java				Within town centre/city	City		01/06/1969	51	45-54	Female	Separated, divorced, widowed	1	3							0		0		0	College graduate	Tertiary		0		0		0	Tertiary				2500000				Below Rp 5,000,000	LPG - 12 KG		Protected well
699	France							Bourgogne- Franche-Comté & Grand Est & Hauts-de-France				04/18/1985	35	35-44	Female	Single or never married	0	1							0		0		0		0		0		0	University (Université)	Tertiary	Tertiary							1350
758	Indonesia				Jakarta				Within town centre/city	City		01/07/1988	32	18-34	Female	Married or cohabitating	2	4							0		0		0	Post graduate	Post Graduate		0		0		0	Post Graduate				8000000				Rp 8,000,000 - Rp 8,999,999	LPG - 12 KG		Branded package water
759	China					Chengdu			Within town centre/city	City		09/10/1983	37	35-44	Male	Married or cohabitating	1	3							0		0		0		0	University / College	Tertiary		0		0	Tertiary					21000
764	China					Chengdu			Within town centre/city	City		02/07/1965	55	55-64	Female	Married or cohabitating	2	4							0		0		0		0	University / College	Tertiary		0		0	Tertiary					8000
766	Indonesia				West Java				Near town centre/city (>25km away)	Urban	Yes	12/19/1972	48	45-54	Female	Married or cohabitating	2	4							0		0		0	College graduate	Tertiary		0		0		0	Tertiary				4000000				Below Rp 5,000,000	LPG- 3 KG		Branded package water
767	China					Beijing			Within town centre/city	City		02/01/1987	33	18-34	Female	Married or cohabitating	1	3							0		0		0		0	University / College	Tertiary		0		0	Tertiary					35000
831	Indonesia				North Sumatra				Within town centre/city	City		10/15/1974	46	45-54	Male	Married or cohabitating	2	4							0		0		0	College graduate	Tertiary		0		0		0	Tertiary				6000000				Rp 6,000,000 - Rp 6,999,999	LPG - 12 KG		Branded package water
834	Indonesia				Central Java				Near town centre/city (>25km away)	Urban	Yes	12/16/1999	21	18-34	Female	Single or never married	0	4							0		0		0	College graduate	Tertiary		0		0		0	Tertiary				6000000				Rp 6,000,000 - Rp 6,999,999	LPG ? 5,5 KG / Blue Gas		Refill water
854	France							Provence-Alpes-Cote d'Azur & Auvergne-Rhone-Alpes & Corse				03/20/1951	69	>65	Female	Married or cohabitating	2	4							0		0		0		0		0		0	High School (lycée)	Below Degree	Below Degree							2600
1116	Indonesia				Central Java				Within town centre/city	City		07/23/1971	49	45-54	Male	Married or cohabitating	2	4							0		0		0	College graduate	Tertiary		0		0		0	Tertiary				6500000				Rp 6,000,000 - Rp 6,999,999	LPG ? 5,5 KG / Blue Gas		Branded package water
1118	Indonesia				Central Java				Within town centre/city	City		04/28/1969	51	45-54	Female	Married or cohabitating	2	5							0		0		0	College graduate	Tertiary		0		0		0	Tertiary				2500000				Below Rp 5,000,000	Electricity		Branded package water
1203	Indonesia				East Java				Within town centre/city	City		01/04/1980	40	35-44	Male	Married or cohabitating	2	6							0		0		0	Post graduate	Post Graduate		0		0		0	Post Graduate				4500000				Below Rp 5,000,000	LPG - 12 KG		Branded package water
1213	China					Shanghai			Within town centre/city	City		10/30/1972	48	45-54	Male	Married or cohabitating	2	4							0		0		0		0	University / College	Tertiary		0		0	Tertiary					20000
1224	China					Shanghai			Within town centre/city	City		11/02/1995	25	18-34	Male	Single or never married	0	4							0		0		0		0	University / College	Tertiary		0		0	Tertiary					23000
1296	China					Beijing			Within town centre/city	City		07/05/1973	47	45-54	Male	Married or cohabitating	1	3							0		0		0		0	University / College	Tertiary		0		0	Tertiary					11000
1314	Hong Kong			Hong Kong Island					Within town centre/city	City		01/28/1972	48	45-54	Male	Married or cohabitating	1	3					Three		0		0	Post Graduate	Post Graduate		0		0		0		0	Post Graduate			140000
1377	Indonesia				Jakarta				Within town centre/city	City		05/07/1974	46	45-54	Female	Single or never married	1	3							0		0		0	College graduate	Tertiary		0		0		0	Tertiary				15000000				Rp 15,000,000 - Rp 16,999,999	LPG- 3 KG		Branded package water
1409	Hong Kong			Kowloon					Within town centre/city	City		09/27/1964	56	55-64	Male	Single or never married	0	4					Three		0		0	Upper Secondary / Form 6	Below Degree		0		0		0		0	Below Degree			20000
1583	China					Xi'An			Within town centre/city	City		06/24/1997	23	18-34	Female	Single or never married	0	3							0		0		0		0	Post Graduate	Post Graduate		0		0	Post Graduate					15000
1614	Indonesia				West Java				Within town centre/city	City		08/19/1985	35	35-44	Male	Married or cohabitating	2	5							0		0		0	College (<2 years)	Tertiary		0		0		0	Tertiary				2000000				Below Rp 5,000,000	LPG - 12 KG		Branded package water
1632	China					Beijing			Near town centre/city (>25km away)	Urban	Yes	06/18/1995	25	18-34	Male	Married or cohabitating	1	3							0		0		0		0	University / College	Tertiary		0		0	Tertiary					17000
1678	Indonesia				North Sumatra				Within town centre/city	City		08/05/1960	60	55-64	Female	Married or cohabitating	2	4							0		0		0	College graduate	Tertiary		0		0		0	Tertiary				3500000				Below Rp 5,000,000	LPG - 12 KG		Branded package water
1682	Indonesia				West Java				Near town centre/city (>25km away)	Urban	Yes	01/12/1973	47	45-54	Male	Married or cohabitating	1	5							0		0		0	High school / Secondary school	Below Degree		0		0		0	Below Degree				3000000				Below Rp 5,000,000	LPG- 3 KG		Protected well
1690	China					Xi'An			Within town centre/city	City		09/30/1974	46	45-54	Male	Married or cohabitating	1	3							0		0		0		0	University / College	Tertiary		0		0	Tertiary					18500
1722	China					Shanghai			Within town centre/city	City		02/16/2000	20	18-34	Male	Single or never married	0	3							0		0		0		0	University / College	Tertiary		0		0	Tertiary					6000
1755	China					Beijing			Within town centre/city	City		07/10/1989	31	18-34	Male	Married or cohabitating	1	3							0		0		0		0	University / College	Tertiary		0		0	Tertiary					14500
1797	Indonesia				Banten				Within town centre/city	City		09/20/1978	42	35-44	Male	Married or cohabitating	1	3							0		0		0	College (2 years)	Tertiary		0		0		0	Tertiary				5000000				Rp 5,000,000 - Rp 5,999,999	LPG- 3 KG		Branded package water
1808	Indonesia				Banten				Near town centre/city (>25km away)	Urban	Yes	03/04/1986	34	18-34	Female	Married or cohabitating	3	5							0		0		0	College graduate	Tertiary		0		0		0	Tertiary				5000000				Rp 5,000,000 - Rp 5,999,999	LPG - 12 KG		Branded package water
1819	Indonesia				Central Java				Village	Rural		06/11/1970	50	45-54	Female	Married or cohabitating	0	3							0		0		0	College graduate	Tertiary		0		0		0	Tertiary				5000000				Rp 5,000,000 - Rp 5,999,999	LPG ? 5,5 KG / Blue Gas		Branded package water
1860	Japan						Hokkaido		Within town centre/city	City		11/20/1971	49	45-54	Female	Single or never married	0	1							0		0		0		0		0	College (2 years)	Tertiary		0	Tertiary						100000
1878	Indonesia				Jakarta				Within town centre/city	City		03/20/1993	27	18-34	Female	Married or cohabitating	2	5							0		0		0	College graduate	Tertiary		0		0		0	Tertiary				9000000				Rp 9,000,000 - Rp 9,999,999	LPG - 12 KG		Branded package water
1906	Indonesia				Borneo				Near town centre/city (>25km away)	Urban	Yes	12/13/1993	27	18-34	Female	Married or cohabitating	1	4							0		0		0	High school / Secondary school	Below Degree		0		0		0	Below Degree				2500000				Below Rp 5,000,000	LPG- 3 KG		Refill water
1957	Indonesia				West Java				Within town centre/city	City		03/21/1956	64	55-64	Female	Separated, divorced, widowed	1	3							0		0		0	College (2 years)	Tertiary		0		0		0	Tertiary				3500000				Below Rp 5,000,000	LPG - 12 KG		Tap water in meter
1982	Japan						Kanto		Near town centre/city (>25km away)	Urban	Yes	12/13/1975	45	45-54	Female	Single or never married	0	4							0		0		0		0		0	College graduate	Tertiary		0	Tertiary						250000
2023	Indonesia				North Sumatra				Within town centre/city	City		08/05/1960	60	55-64	Female	Married or cohabitating	2	4							0		0		0	College graduate	Tertiary		0		0		0	Tertiary				3500000				Below Rp 5,000,000	LPG - 12 KG		Branded package water
2092	Indonesia				Jakarta				Within town centre/city	City		06/22/1984	36	35-44	Male	Married or cohabitating	3	5							0		0		0	College graduate	Tertiary		0		0		0	Tertiary				5000000				Rp 5,000,000 - Rp 5,999,999	LPG - 12 KG		Branded package water
2155	Indonesia				West Java				Near town centre/city (>25km away)	Urban	Yes	06/06/1972	48	45-54	Male	Married or cohabitating	2	4							0		0		0	College (2 years)	Tertiary		0		0		0	Tertiary				7000000				Rp 7,000,000 - Rp 7,999,999	LPG - 12 KG		Artesian well / pump
2172	Indonesia				Central Java				Within town centre/city	City		07/04/1968	52	45-54	Female	Married or cohabitating	1	3							0		0		0	College graduate	Tertiary		0		0		0	Tertiary				10000000				Rp 10,000,000 - Rp 12,499,999	LPG- 3 KG		Others
2251	Indonesia				West Java				Within town centre/city	City		07/29/1984	36	35-44	Male	Married or cohabitating	1	3							0		0		0	College (<2 years)	Tertiary		0		0		0	Tertiary				3600000				Below Rp 5,000,000	LPG - 12 KG		Tap water in meter
2252	Indonesia				North Sumatra				Within town centre/city	City		08/05/1960	60	55-64	Female	Married or cohabitating	2	4							0		0		0	College graduate	Tertiary		0		0		0	Tertiary				3500000				Below Rp 5,000,000	LPG - 12 KG		Branded package water
2272	China					Beijing			Near town centre/city (>25km away)	Urban	Yes	05/01/1991	29	18-34	Female	Married or cohabitating	1	3							0		0		0		0	University / College	Tertiary		0		0	Tertiary					16000
2333	China					Beijing			Within town centre/city	City		01/01/1990	30	18-34	Female	Married or cohabitating	1	3							0		0		0		0	University / College	Tertiary		0		0	Tertiary					20000
2336	France							Bourgogne- Franche-Comté & Grand Est & Hauts-de-France				02/15/1967	53	45-54	Female	Separated, divorced, widowed	0	1							0		0		0		0		0		0	High School (lycée)	Below Degree	Below Degree							900
2359	France							Occitanie & Nouvelle Aquitaine				10/04/1952	68	>65	Male	Married or cohabitating	1	2							0		0		0		0		0		0	High School (lycée)	Below Degree	Below Degree							20500
2377	Indonesia				Banten				Within town centre/city	City		08/29/1976	44	35-44	Female	Married or cohabitating	4	6							0		0		0	College graduate	Tertiary		0		0		0	Tertiary				12000000				Rp 10,000,000 - Rp 12,499,999	LPG ? 5,5 KG / Blue Gas		Branded package water
2405	France							Bretagne & Centre - Val de Loire & Normandie & Pays de la Loire				09/16/1951	69	>65	Female	Married or cohabitating	0	2							0		0		0		0		0		0	High School (lycée)	Below Degree	Below Degree							32300
2480	Japan						Kansai		Near town centre/city (>25km away)	Urban	No	07/22/1942	78	>65	Female	Separated, divorced, widowed	2	1							0		0		0		0		0	High school / Secondary school	Below Degree		0	Below Degree						250000
2490	China					Beijing			Within town centre/city	City		03/02/1992	28	18-34	Female	Married or cohabitating	1	2							0		0		0		0	University / College	Tertiary		0		0	Tertiary					5000
2530	Singapore	Central										11/13/1965	55	55-64	Male	Single or never married	0	1	Chinese		One			Degree	Tertiary		0		0		0		0		0		0	Tertiary	9000
2590	Indonesia				Central Java				Within town centre/city	City		05/09/1972	48	45-54	Male	Married or cohabitating	1	3							0		0		0	College graduate	Tertiary		0		0		0	Tertiary				4000000				Below Rp 5,000,000	LPG- 3 KG		Refill water
2599	China					Shanghai			Near town centre/city (>25km away)	Urban	Yes	06/29/1966	54	45-54	Female	Married or cohabitating	1	3							0		0		0		0	University / College	Tertiary		0		0	Tertiary					15000
2613	Indonesia				West Java				Within town centre/city	City		10/15/1972	48	45-54	Male	Married or cohabitating	2	4							0		0		0	College graduate	Tertiary		0		0		0	Tertiary				7500000				Rp 7,000,000 - Rp 7,999,999	Electricity		Branded package water
2619	France							Occitanie & Nouvelle Aquitaine				02/02/1950	70	>65	Male	Married or cohabitating	1	2							0		0		0		0		0		0	Post Graduate	Post Graduate	Post Graduate							5100
2621	Singapore	North East										10/15/1986	34	18-34	Male	Single or never married	0	3	Chinese		Two			Degree	Tertiary		0		0		0		0		0		0	Tertiary	8000
2645	Japan						Kanto		Near town centre/city (>25km away)	Urban	No	08/24/1992	28	18-34	Female	Married or cohabitating	2	1							0		0		0		0		0	College graduate	Tertiary		0	Tertiary						400000
2700	Indonesia				West Java				Within town centre/city	City		04/07/1968	52	45-54	Female	Married or cohabitating	3	5							0		0		0	College graduate	Tertiary		0		0		0	Tertiary				5500000				Rp 5,000,000 - Rp 5,999,999	LPG - 12 KG		Branded package water
2742	Japan						Kansai		Near town centre/city (>25km away)	Urban	Yes	04/14/1949	71	>65	Male	Married or cohabitating	2	2							0		0		0		0		0	Grade / Elementary / Junior High school	Below Degree		0	Below Degree						200000
2761	Indonesia				West Java				Within town centre/city	City		12/23/1970	50	45-54	Male	Married or cohabitating	1	4							0		0		0	College graduate	Tertiary		0		0		0	Tertiary				5000000				Rp 5,000,000 - Rp 5,999,999	LPG - 12 KG		Artesian well / pump
2764	Indonesia				Jakarta				Within town centre/city	City		06/03/1957	63	55-64	Male	Married or cohabitating	2	4							0		0		0	College graduate	Tertiary		0		0		0	Tertiary				6000000				Rp 6,000,000 - Rp 6,999,999	LPG - 12 KG		Branded package water
2794	Indonesia				Banten				Near town centre/city (>25km away)	Urban	Yes	11/26/1991	29	18-34	Male	Married or cohabitating	1	3							0		0		0	College graduate	Tertiary		0		0		0	Tertiary				2500000				Below Rp 5,000,000	LPG - 12 KG		Branded package water
2797	Indonesia				Bali				Near town centre/city (>25km away)	Urban	Yes	06/11/1997	23	18-34	Female	Single or never married	0	5							0		0		0	College graduate	Tertiary		0		0		0	Tertiary				5000000				Rp 5,000,000 - Rp 5,999,999	LPG- 3 KG		Branded package water
2809	Indonesia				Banten				Within town centre/city	City		01/18/1982	38	35-44	Female	Married or cohabitating	2	4							0		0		0	College graduate	Tertiary		0		0		0	Tertiary				5000000				Rp 5,000,000 - Rp 5,999,999	LPG- 3 KG		Refill water
2830	Indonesia				Central Java				Within town centre/city	City		10/29/1971	49	45-54	Female	Married or cohabitating	2	4							0		0		0	College graduate	Tertiary		0		0		0	Tertiary				6000000				Rp 6,000,000 - Rp 6,999,999	LPG ? 5,5 KG / Blue Gas		Branded package water
2859	China					Chengdu			Within town centre/city	City		12/03/1974	46	45-54	Male	Married or cohabitating	1	3							0		0		0		0	University / College	Tertiary		0		0	Tertiary					10000
2872	Indonesia				Jakarta				Within town centre/city	City		06/02/1967	53	45-54	Male	Married or cohabitating	1	3							0		0		0	College graduate	Tertiary		0		0		0	Tertiary				10000000				Rp 10,000,000 - Rp 12,499,999	LPG - 12 KG		Branded package water
2876	China					Shanghai			Within town centre/city	City		02/03/1975	45	45-54	Female	Married but not living together	2	6							0		0		0		0	University / College	Tertiary		0		0	Tertiary					5000
2878	China					Chengdu			Within town centre/city	City		09/03/1968	52	45-54	Female	Married or cohabitating	2	6							0		0		0		0	University / College	Tertiary		0		0	Tertiary					14000
2889	Indonesia				Central Java				Village	Rural		04/28/1962	58	55-64	Female	Married or cohabitating	3	5							0		0		0	College graduate	Tertiary		0		0		0	Tertiary				4000000				Below Rp 5,000,000	LPG - 12 KG		Protected spring
2980	Singapore	East										08/24/1969	51	45-54	Female	Married or cohabitating	0	2	Chinese		Three			Degree	Tertiary		0		0		0		0		0		0	Tertiary	17000
2986	France							Bretagne & Centre - Val de Loire & Normandie & Pays de la Loire				11/04/1953	67	>65	Male	Married or cohabitating	1	2							0		0		0		0		0		0	High School (lycée)	Below Degree	Below Degree							2200
2990	France							lle-de-France				09/08/1991	29	18-34	Male	Married or cohabitating	1	3							0		0		0		0		0		0	Post Graduate	Post Graduate	Post Graduate							5600
3027	France							Occitanie & Nouvelle Aquitaine				02/02/1994	26	18-34	Male	Married or cohabitating	1	3							0		0		0		0		0		0	University (Université)	Tertiary	Tertiary							35000
3071	Japan						Kanto		Very far from town centre/city ( >40 km away)	Urban	Yes	09/20/1988	32	18-34	Female	Married or cohabitating	0	2							0		0		0		0		0	College (2 years)	Tertiary		0	Tertiary						440000
3084	China					Shanghai			Within town centre/city	City		03/08/1990	30	18-34	Female	Married or cohabitating	1	4							0		0		0		0	University / College	Tertiary		0		0	Tertiary					4000
3106	Indonesia				Borneo				Within town centre/city	City		03/11/1981	39	35-44	Female	Married or cohabitating	1	3							0		0		0	College (2 years)	Tertiary		0		0		0	Tertiary				2000000				Below Rp 5,000,000	LPG ? 5,5 KG / Blue Gas		Branded package water
3139	China					Beijing			Within town centre/city	City		10/18/1995	25	18-34	Female	Single or never married	0	3							0		0		0		0	University / College	Tertiary		0		0	Tertiary					14999
3168	Singapore	East										08/20/1976	44	35-44	Male	Married or cohabitating	2	7	Chinese		Two			Degree	Tertiary		0		0		0		0		0		0	Tertiary	12000
3451	Japan						Kansai		Within town centre/city	City		02/02/1989	31	18-34	Male	Married or cohabitating	1	3							0		0		0		0		0	Post Graduate	Post Graduate		0	Post Graduate						1500000
3458	China					Beijing			Within town centre/city	City		12/29/1990	30	18-34	Female	Married or cohabitating	2	4							0		0		0		0	University / College	Tertiary		0		0	Tertiary					11999
3503	Indonesia				West Java				Within town centre/city	City		12/12/1973	47	45-54	Male	Married or cohabitating	2	4							0		0		0	College (<2 years)	Tertiary		0		0		0	Tertiary				2750000				Below Rp 5,000,000	LPG- 3 KG		Tap water in meter
3520	Japan						Chugoku		Near town centre/city (>25km away)	Urban	Yes	04/25/1965	55	55-64	Female	Single or never married	0	3							0		0		0		0		0	College graduate	Tertiary		0	Tertiary						400000
3567	France							lle-de-France				03/02/2000	20	18-34	Male	Single or never married	0	5							0		0		0		0		0		0	University (Université)	Tertiary	Tertiary							5000
3633	France							Provence-Alpes-Cote d'Azur & Auvergne-Rhone-Alpes & Corse				06/29/2001	19	18-34	Female	Single or never married	0	4							0		0		0		0		0		0	University (Université)	Tertiary	Tertiary							15000
3648	France							Bourgogne- Franche-Comté & Grand Est & Hauts-de-France				07/12/2000	20	18-34	Male	Married or cohabitating	0	4							0		0		0		0		0		0	University (Université)	Tertiary	Tertiary							160
3673	China					Beijing			Within town centre/city	City		05/05/1990	30	18-34	Male	Married or cohabitating	1	6							0		0		0		0	University / College	Tertiary		0		0	Tertiary					20000
3697	Indonesia				Jakarta				Near town centre/city (>25km away)	Urban	Yes	10/05/1985	35	35-44	Male	Married or cohabitating	1	3							0		0		0	College graduate	Tertiary		0		0		0	Tertiary				5000000				Rp 5,000,000 - Rp 5,999,999	LPG - 12 KG		Refill water
3776	France							lle-de-France				03/08/1975	45	45-54	Female	Separated, divorced, widowed	2	3							0		0		0		0		0		0	High School (lycée)	Below Degree	Below Degree							900
3812	France							Bourgogne- Franche-Comté & Grand Est & Hauts-de-France				02/18/1999	21	18-34	Female	Single or never married	0	1							0		0		0		0		0		0	University (Université)	Tertiary	Tertiary							166
3873	China					Xi'An			Within town centre/city	City		04/14/1988	32	18-34	Female	Married or cohabitating	1	4							0		0		0		0	University / College	Tertiary		0		0	Tertiary					3660
3900	France							Bourgogne- Franche-Comté & Grand Est & Hauts-de-France				06/02/1952	68	>65	Male	Separated, divorced, widowed	3	2							0		0		0		0		0		0	University (Université)	Tertiary	Tertiary							1500
3923	France							Bourgogne- Franche-Comté & Grand Est & Hauts-de-France				09/12/1950	70	>65	Female	Married or cohabitating	3	2							0		0		0		0		0		0	Post Graduate	Post Graduate	Post Graduate							7000
3934	France							Bourgogne- Franche-Comté & Grand Est & Hauts-de-France				01/02/1999	21	18-34	Female	Single or never married	0	1							0		0		0		0		0		0	University (Université)	Tertiary	Tertiary							10000
3944	France							Bretagne & Centre - Val de Loire & Normandie & Pays de la Loire				01/25/1961	59	55-64	Female	Separated, divorced, widowed	4	1							0		0		0		0		0		0	High School (lycée)	Below Degree	Below Degree							1000
3957	Indonesia				East Java				Within town centre/city	City		04/01/1964	56	55-64	Female	Separated, divorced, widowed	1	3							0		0		0	College graduate	Tertiary		0		0		0	Tertiary				8000000				Rp 8,000,000 - Rp 8,999,999	LPG ? 5,5 KG / Blue Gas		Tap water in meter
3962	China					Chengdu			Within town centre/city	City		01/12/1978	42	35-44	Male	Married or cohabitating	2	10							0		0		0		0	University / College	Tertiary		0		0	Tertiary					29000
3984	France							Provence-Alpes-Cote d'Azur & Auvergne-Rhone-Alpes & Corse				07/02/1945	75	>65	Male	Married or cohabitating	0	2							0		0		0		0		0		0	High School (lycée)	Below Degree	Below Degree							3200
4019	France							Occitanie & Nouvelle Aquitaine				06/09/1962	58	55-64	Male	Single or never married	0	1							0		0		0		0		0		0	High School (lycée)	Below Degree	Below Degree							700
4080	China					Chengdu			Within town centre/city	City		01/30/1982	38	35-44	Male	Married or cohabitating	1	3							0		0		0		0	Post Graduate	Post Graduate		0		0	Post Graduate					15000
4101	France							Bourgogne- Franche-Comté & Grand Est & Hauts-de-France				07/10/1986	34	18-34	Female	Married or cohabitating	2	4							0		0		0		0		0		0	Primary (ecole primaire)	Below Degree	Below Degree							4200
4138	France							Provence-Alpes-Cote d'Azur & Auvergne-Rhone-Alpes & Corse				08/11/1954	66	>65	Female	Married or cohabitating	2	2							0		0		0		0		0		0	High School (lycée)	Below Degree	Below Degree							14000
4183	France							Bourgogne- Franche-Comté & Grand Est & Hauts-de-France				09/03/2001	19	18-34	Male	Single or never married	0	3							0		0		0		0		0		0	High School (lycée)	Below Degree	Below Degree							2500
4187	France							Occitanie & Nouvelle Aquitaine				06/15/1998	22	18-34	Male	Single or never married	0	1							0		0		0		0		0		0	University (Université)	Tertiary	Tertiary							990
4215	Japan						Kyushu		Near town centre/city (>25km away)	Urban	Yes	07/01/1980	40	35-44	Male	Single or never married	0	4							0		0		0		0		0	High school / Secondary school	Below Degree		0	Below Degree						600000
4265	France							lle-de-France				09/24/1998	22	18-34	Female	Single or never married	0	4							0		0		0		0		0		0	High School (lycée)	Below Degree	Below Degree							970
4273	Indonesia				Jakarta				Within town centre/city	City		12/04/1977	43	35-44	Male	Married or cohabitating	3	5							0		0		0	College graduate	Tertiary		0		0		0	Tertiary				6000000				Rp 6,000,000 - Rp 6,999,999	LPG- 3 KG		Tap water in meter
4327	France							Occitanie & Nouvelle Aquitaine				02/14/1952	68	>65	Male	Married or cohabitating	2	2							0		0		0		0		0		0	High School (lycée)	Below Degree	Below Degree							28000
4329	Indonesia				Central Java				Within town centre/city	City		11/30/1964	56	55-64	Male	Married or cohabitating	1	3							0		0		0	Post graduate	Post Graduate		0		0		0	Post Graduate				6500000				Rp 6,000,000 - Rp 6,999,999	LPG - 12 KG		Branded package water
4339	Indonesia				North Sumatra				Within town centre/city	City		08/05/1960	60	55-64	Female	Married or cohabitating	2	4							0		0		0	College graduate	Tertiary		0		0		0	Tertiary				3500000				Below Rp 5,000,000	LPG - 12 KG		Branded package water
4381	France							lle-de-France				06/18/2000	20	18-34	Female	Single or never married	0	1							0		0		0		0		0		0	University (Université)	Tertiary	Tertiary							400
4412	Indonesia				Central Java				Near town centre/city (>25km away)	Urban	Yes	07/03/1970	50	45-54	Male	Married or cohabitating	1	3							0		0		0	High school / Secondary school	Below Degree		0		0		0	Below Degree				4000000				Below Rp 5,000,000	LPG- 3 KG		Refill water
4492	China					Shenzhen			Within town centre/city	City		04/22/1988	32	18-34	Female	Married or cohabitating	1	3							0		0		0		0	University / College	Tertiary		0		0	Tertiary					36000
4546	China					Shanghai			Within town centre/city	City		04/25/1986	34	18-34	Female	Married or cohabitating	1	3							0		0		0		0	University / College	Tertiary		0		0	Tertiary					33000
4578	China					Beijing			Within town centre/city	City		03/13/1968	52	45-54	Female	Married or cohabitating	1	3							0		0		0		0	Post Graduate	Post Graduate		0		0	Post Graduate					6200
4617	China					Beijing			Within town centre/city	City		10/20/1978	42	35-44	Male	Married or cohabitating	1	5							0		0		0		0	University / College	Tertiary		0		0	Tertiary					20000
4685	China					Shanghai			Within town centre/city	City		07/16/1992	28	18-34	Female	Married or cohabitating	1	3							0		0		0		0	University / College	Tertiary		0		0	Tertiary					16000
4690	China					Shenzhen			Within town centre/city	City		07/20/1983	37	35-44	Female	Married or cohabitating	1	3							0		0		0		0	University / College	Tertiary		0		0	Tertiary					38000
4773	Indonesia				Central Java				Near town centre/city (>25km away)	Urban	Yes	01/17/1970	50	45-54	Female	Married or cohabitating	1	3							0		0		0	High school / Secondary school	Below Degree		0		0		0	Below Degree				3500000				Below Rp 5,000,000	LPG- 3 KG		Refill water
4814	Indonesia				West Java				Near town centre/city (>25km away)	Urban	Yes	03/16/1971	49	45-54	Male	Married or cohabitating	2	4							0		0		0	College graduate	Tertiary		0		0		0	Tertiary				2000000				Below Rp 5,000,000	LPG - 12 KG		Branded package water
4986	France							Bourgogne- Franche-Comté & Grand Est & Hauts-de-France				08/11/1990	30	18-34	Male	Separated, divorced, widowed	1	1							0		0		0		0		0		0	High School (lycée)	Below Degree	Below Degree							1000
4999	China					Xi'An			Within town centre/city	City		03/06/1987	33	18-34	Male	Married or cohabitating	1	3							0		0		0		0	University / College	Tertiary		0		0	Tertiary					12000
5040	France							Bretagne & Centre - Val de Loire & Normandie & Pays de la Loire				10/08/1973	47	45-54	Female	Single or never married	2	2							0		0		0		0		0		0	High School (lycée)	Below Degree	Below Degree							900
5045	Indonesia				West Java				Within town centre/city	City		04/17/1967	53	45-54	Female	Married or cohabitating	3	5							0		0		0	College graduate	Tertiary		0		0		0	Tertiary				7000000				Rp 7,000,000 - Rp 7,999,999	LPG - 12 KG		Branded package water
5080	France							Occitanie & Nouvelle Aquitaine				01/19/1975	45	45-54	Female	Single or never married	2	2							0		0		0		0		0		0	Post Graduate	Post Graduate	Post Graduate							2150
5089	China					Chengdu			Within town centre/city	City		02/18/1994	26	18-34	Male	Married or cohabitating	1	4							0		0		0		0	University / College	Tertiary		0		0	Tertiary					13000
5109	France							Provence-Alpes-Cote d'Azur & Auvergne-Rhone-Alpes & Corse				01/17/1964	56	55-64	Male	Married or cohabitating	3	5							0		0		0		0		0		0	High School (lycée)	Below Degree	Below Degree							990
5129	France							Bourgogne- Franche-Comté & Grand Est & Hauts-de-France				11/05/1990	30	18-34	Female	Married or cohabitating	2	4							0		0		0		0		0		0	High School (lycée)	Below Degree	Below Degree							2000
5150	France							Provence-Alpes-Cote d'Azur & Auvergne-Rhone-Alpes & Corse				03/16/1991	29	18-34	Female	Separated, divorced, widowed	1	2							0		0		0		0		0		0	High School (lycée)	Below Degree	Below Degree							510
5184	China					Beijing			Within town centre/city	City		11/05/1959	61	55-64	Male	Married or cohabitating	2	6							0		0		0		0	Senior High School / Vocational School	Below Degree		0		0	Below Degree					10000
5227	Indonesia				Central Java				Very far from town centre/city ( >40 km away)	Urban	Yes	11/22/1963	57	55-64	Male	Married or cohabitating	2	6							0		0		0	Post graduate	Post Graduate		0		0		0	Post Graduate				4500000				Below Rp 5,000,000	LPG - 12 KG		Protected well
5279	France							lle-de-France				02/27/1985	35	35-44	Male	Separated, divorced, widowed	1	2							0		0		0		0		0		0	High School (lycée)	Below Degree	Below Degree							1500
5303	France							lle-de-France				10/02/1996	24	18-34	Male	Single or never married	0	6							0		0		0		0		0		0	High School (lycée)	Below Degree	Below Degree							1225
5304	France							Occitanie & Nouvelle Aquitaine				07/12/1952	68	>65	Male	Married or cohabitating	1	3							0		0		0		0		0		0	University (Université)	Tertiary	Tertiary							4500
5326	France							lle-de-France				06/10/1993	27	18-34	Female	Single or never married	1	3							0		0		0		0		0		0	Post Graduate	Post Graduate	Post Graduate							1000
5448	Indonesia				Bali				Within town centre/city	City		09/29/1969	51	45-54	Male	Married or cohabitating	3	4							0		0		0	College graduate	Tertiary		0		0		0	Tertiary				10000000				Rp 10,000,000 - Rp 12,499,999	LPG - 12 KG		Branded package water
5533	Indonesia				Central Java				Village	Rural		11/25/1959	61	55-64	Male	Separated, divorced, widowed	4	1							0		0		0	College (2 years)	Tertiary		0		0		0	Tertiary				1000000				Below Rp 5,000,000	LPG- 3 KG		Refill water
5538	Japan						Chugoku		Very far from town centre/city ( >40 km away)	Urban	No	01/07/1991	29	18-34	Female	Single or never married	0	3							0		0		0		0		0	College graduate	Tertiary		0	Tertiary						300000
5546	Japan						Kansai		Near town centre/city (>25km away)	Urban	Yes	07/13/2000	20	18-34	Female	Single or never married	0	1							0		0		0		0		0	High school / Secondary school	Below Degree		0	Below Degree						3000000
5612	France							Provence-Alpes-Cote d'Azur & Auvergne-Rhone-Alpes & Corse				09/30/1963	57	55-64	Female	Separated, divorced, widowed	3	1							0		0		0		0		0		0	Middle School (collège)	Below Degree	Below Degree							1335
5613	Indonesia				East Java				Within town centre/city	City		03/18/1969	51	45-54	Male	Married or cohabitating	2	4							0		0		0	College graduate	Tertiary		0		0		0	Tertiary				5000000				Rp 5,000,000 - Rp 5,999,999	LPG- 3 KG		Branded package water
5715	China					Beijing			Within town centre/city	City		03/30/1970	50	45-54	Female	Married or cohabitating	1	3							0		0		0		0	Post Graduate	Post Graduate		0		0	Post Graduate					19000
5813	Indonesia				Borneo				Within town centre/city	City		07/15/1971	49	45-54	Male	Single or never married	0	5							0		0		0	College graduate	Tertiary		0		0		0	Tertiary				1000000				Below Rp 5,000,000	LPG- 3 KG		Tap water in meter
5815	Indonesia				Jakarta				Within town centre/city	City		08/05/1950	70	>65	Female	Married or cohabitating	2	4							0		0		0	College graduate	Tertiary		0		0		0	Tertiary				3500000				Below Rp 5,000,000	LPG - 12 KG		Branded package water
5936	Indonesia				East Java				Near town centre/city (>25km away)	Urban	Yes	10/11/1971	49	45-54	Female	Married but not living together	1	4							0		0		0	College graduate	Tertiary		0		0		0	Tertiary				4000000				Below Rp 5,000,000	LPG ? 5,5 KG / Blue Gas		Tap water in meter
5979	France							Bourgogne- Franche-Comté & Grand Est & Hauts-de-France				02/27/1987	33	18-34	Female	Separated, divorced, widowed	3	4							0		0		0		0		0		0	High School (lycée)	Below Degree	Below Degree							1567
5996	Japan						Tohoku		Near town centre/city (>25km away)	Urban	Yes	03/16/1976	44	35-44	Male	Married or cohabitating	1	5							0		0		0		0		0	College graduate	Tertiary		0	Tertiary						700000
5998	Indonesia				East Java				Near town centre/city (>25km away)	Urban	Yes	06/08/1965	55	55-64	Male	Married or cohabitating	2	4							0		0		0	College graduate	Tertiary		0		0		0	Tertiary				3500000				Below Rp 5,000,000	LPG - 12 KG		Tap water in meter
6040	Indonesia				Banten				Within town centre/city	City		10/10/1974	46	45-54	Male	Married or cohabitating	2	4							0		0		0	College graduate	Tertiary		0		0		0	Tertiary				7000000				Rp 7,000,000 - Rp 7,999,999	LPG - 12 KG		Branded package water
6126	Hong Kong			Hong Kong Island					Within town centre/city	City		01/21/1988	32	18-34	Male	Single or never married	0	4					Three		0		0	Degree / Bachelor's degree	Tertiary		0		0		0		0	Tertiary			60000
6148	Indonesia				Central Java				Near town centre/city (>25km away)	Urban	Yes	01/06/1969	51	45-54	Male	Married or cohabitating	0	2							0		0		0	College (2 years)	Tertiary		0		0		0	Tertiary				6000000				Rp 6,000,000 - Rp 6,999,999	LPG - 12 KG		Branded package water
6152	Japan						Kanto		Very far from town centre/city ( >40 km away)	Urban	No	04/02/1988	32	18-34	Female	Single or never married	0	1							0		0		0		0		0	High school / Secondary school	Below Degree		0	Below Degree						160000
6206	France							Provence-Alpes-Cote d'Azur & Auvergne-Rhone-Alpes & Corse				05/03/1986	34	18-34	Male	Married or cohabitating	2	4							0		0		0		0		0		0	University (Université)	Tertiary	Tertiary							3400
6229	France							Bourgogne- Franche-Comté & Grand Est & Hauts-de-France				01/21/1953	67	>65	Male	Married or cohabitating	1	2							0		0		0		0		0		0	University (Université)	Tertiary	Tertiary							1700
6265	Japan						Kyushu		Within town centre/city	City		06/19/1966	54	45-54	Female	Single or never married	0	1							0		0		0		0		0	Post Graduate	Post Graduate		0	Post Graduate						500000
6275	China					Chengdu			Within town centre/city	City		01/10/1974	46	45-54	Female	Married or cohabitating	1	5							0		0		0		0	University / College	Tertiary		0		0	Tertiary					5500
6320	Indonesia				Borneo				Within town centre/city	City		02/24/1962	58	55-64	Male	Single or never married	0	3							0		0		0	College graduate	Tertiary		0		0		0	Tertiary				4000000				Below Rp 5,000,000	LPG - 12 KG		Tap water in meter
6332	Indonesia				Banten				Near town centre/city (>25km away)	Urban	Yes	07/13/1993	27	18-34	Male	Single or never married	1	2							0		0		0	College (2 years)	Tertiary		0		0		0	Tertiary				1700000				Below Rp 5,000,000	LPG- 3 KG		Refill water
6338	Japan						Kansai		Within town centre/city	City		01/01/1995	25	18-34	Male	Decline to answer	0	4							0		0		0		0		0	High school / Secondary school	Below Degree		0	Below Degree						200000
6343	France							Bourgogne- Franche-Comté & Grand Est & Hauts-de-France				04/18/1986	34	18-34	Male	Single or never married	2	4							0		0		0		0		0		0	High School (lycée)	Below Degree	Below Degree							1500
6349	Indonesia				North Sumatra				Near town centre/city (>25km away)	Urban	Yes	11/17/1968	52	45-54	Male	Married or cohabitating	3	5							0		0		0	College (2 years)	Tertiary		0		0		0	Tertiary				5000000				Rp 5,000,000 - Rp 5,999,999	LPG- 3 KG		Tap water in meter
6388	Japan						Chugoku		Very far from town centre/city ( >40 km away)	Urban	Yes	03/19/1997	23	18-34	Male	Single or never married	0	5							0		0		0		0		0	College graduate	Tertiary		0	Tertiary						250000
6389	China					Xi'An			Within town centre/city	City		08/12/1985	35	35-44	Male	Married or cohabitating	1	4							0		0		0		0	University / College	Tertiary		0		0	Tertiary					11000
6408	China					Beijing			Within town centre/city	City		08/09/1983	37	35-44	Female	Married or cohabitating	1	3							0		0		0		0	Post Graduate	Post Graduate		0		0	Post Graduate					3999
6426	France							Bourgogne- Franche-Comté & Grand Est & Hauts-de-France				10/04/1952	68	>65	Male	Married or cohabitating	3	2							0		0		0		0		0		0	Primary (ecole primaire)	Below Degree	Below Degree							1400
6447	Indonesia				East Java				Near town centre/city (>25km away)	Urban	Yes	05/23/1971	49	45-54	Male	Married or cohabitating	3	4							0		0		0	College graduate	Tertiary		0		0		0	Tertiary				3750000				Below Rp 5,000,000	LPG ? 5,5 KG / Blue Gas		Refill water
6489	Indonesia				East Java				Within town centre/city	City		04/18/1970	50	45-54	Male	Married or cohabitating	1	3							0		0		0	College graduate	Tertiary		0		0		0	Tertiary				3500000				Below Rp 5,000,000	LPG - 12 KG		Branded package water
6541	France							Occitanie & Nouvelle Aquitaine				03/28/1947	73	>65	Female	Married or cohabitating	0	2							0		0		0		0		0		0	High School (lycée)	Below Degree	Below Degree							2900
6612	France							Bourgogne- Franche-Comté & Grand Est & Hauts-de-France				05/31/1995	25	18-34	Female	Single or never married	0	1							0		0		0		0		0		0	High School (lycée)	Below Degree	Below Degree							800
6731	Indonesia				East Java				Within town centre/city	City		02/11/1972	48	45-54	Female	Married or cohabitating	2	4							0		0		0	College graduate	Tertiary		0		0		0	Tertiary				4500000				Below Rp 5,000,000	LPG- 3 KG		Refill water
6771	Indonesia				Jakarta				Within town centre/city	City		09/24/1965	55	55-64	Male	Married or cohabitating	4	8							0		0		0	College graduate	Tertiary		0		0		0	Tertiary				9000000				Rp 9,000,000 - Rp 9,999,999	LPG - 12 KG		Branded package water
6819	Japan						Tohoku		Within town centre/city	City		10/26/1992	28	18-34	Female	Single or never married	0	2							0		0		0		0		0	College graduate	Tertiary		0	Tertiary						700000
6875	Singapore	Central										07/17/1995	25	18-34	Male	Married or cohabitating	2	15	Chinese		Five or more			Degree	Tertiary		0		0		0		0		0		0	Tertiary	20000
6946	China					Shanghai			Within town centre/city	City		12/27/1998	22	18-34	Female	Single or never married	0	4							0		0		0		0	University / College	Tertiary		0		0	Tertiary					5000
7026	Singapore	Central										05/19/1984	36	35-44	Male	Married or cohabitating	2	4	Malay					Post Graduate	Post Graduate		0		0		0		0		0		0	Post Graduate	1500
7140	Indonesia				West Java				Within town centre/city	City		01/12/1987	33	18-34	Male	Married or cohabitating	1	5							0		0		0	College graduate	Tertiary		0		0		0	Tertiary				3000000				Below Rp 5,000,000	Natural Gas		Tap water in meter
7163	France							Provence-Alpes-Cote d'Azur & Auvergne-Rhone-Alpes & Corse				02/26/1970	50	45-54	Female	Married or cohabitating	0	2							0		0		0		0		0		0	Middle School (collège)	Below Degree	Below Degree							400
7186	Japan						Tohoku		Very far from town centre/city ( >40 km away)	Urban	No	10/23/2000	20	18-34	Female	Single or never married	0	4							0		0		0		0		0	Grade / Elementary / Junior High school	Below Degree		0	Below Degree						400000
7299	France							Provence-Alpes-Cote d'Azur & Auvergne-Rhone-Alpes & Corse				02/22/1965	55	55-64	Female	Married or cohabitating	3	5							0		0		0		0		0		0	Post Graduate	Post Graduate	Post Graduate							79000
7344	Indonesia				Jakarta				Within town centre/city	City		06/15/1957	63	55-64	Female	Married or cohabitating	5	7							0		0		0	High school / Secondary school	Below Degree		0		0		0	Below Degree				4000000				Below Rp 5,000,000	LPG- 3 KG		Artesian well / pump
7374	France							Occitanie & Nouvelle Aquitaine				02/13/1964	56	55-64	Female	Single or never married	0	1							0		0		0		0		0		0	High School (lycée)	Below Degree	Below Degree							855
7386	France							Bourgogne- Franche-Comté & Grand Est & Hauts-de-France				12/14/1995	25	18-34	Male	Single or never married	0	1							0		0		0		0		0		0	Post Graduate	Post Graduate	Post Graduate							500
7432	Japan						Okinawa		Near town centre/city (>25km away)	Urban	Yes	09/07/1976	44	35-44	Male	Married or cohabitating	0	2							0		0		0		0		0	Grade / Elementary / Junior High school	Below Degree		0	Below Degree						200000
7449	France							Bretagne & Centre - Val de Loire & Normandie & Pays de la Loire				03/07/1979	41	35-44	Female	Single or never married	2	2							0		0		0		0		0		0	High School (lycée)	Below Degree	Below Degree							636
7463	Hong Kong			Kowloon					Within town centre/city	City		07/25/1975	45	45-54	Male	Married or cohabitating	1	3					Three		0		0	Diploma / Higher Diploma	Tertiary		0		0		0		0	Tertiary			30000
7563	France							Bretagne & Centre - Val de Loire & Normandie & Pays de la Loire				09/25/1939	81	>65	Male	Separated, divorced, widowed	3	1							0		0		0		0		0		0	Middle School (collège)	Below Degree	Below Degree							2000
7588	France							Bourgogne- Franche-Comté & Grand Est & Hauts-de-France				08/25/1983	37	35-44	Female	Married or cohabitating	2	4							0		0		0		0		0		0	Post Graduate	Post Graduate	Post Graduate							10000
7624	Japan						Kanto		Very far from town centre/city ( >40 km away)	Urban	Yes	07/29/2001	19	18-34	Male	Single or never married	0	3							0		0		0		0		0	High school / Secondary school	Below Degree		0	Below Degree						500000
7646	China					Beijing			Very far from town centre/city ( >40 km away)	Urban	Yes	07/16/1985	35	35-44	Male	Married or cohabitating	1	5							0		0		0		0	University / College	Tertiary		0		0	Tertiary					5000
7672	Japan						Kanto		Near town centre/city (>25km away)	Urban	Yes	11/05/1950	70	>65	Male	Married or cohabitating	1	2							0		0		0		0		0	College graduate	Tertiary		0	Tertiary						500000
7740	Japan						Kyushu		Within town centre/city	City		03/18/1970	50	45-54	Female	Single or never married	0	3							0		0		0		0		0	College (2 years)	Tertiary		0	Tertiary						200000
7749	Japan						Kansai		Within town centre/city	City		06/23/1987	33	18-34	Female	Single or never married	0	1							0		0		0		0		0	College graduate	Tertiary		0	Tertiary						200000
7807	Indonesia				Jakarta				Within town centre/city	City		11/29/1966	54	45-54	Female	Single or never married	0	3							0		0		0	College graduate	Tertiary		0		0		0	Tertiary				5000000				Rp 5,000,000 - Rp 5,999,999	LPG - 12 KG		Refill water
7873	Japan						Chubu		Within town centre/city	City		12/03/1954	66	>65	Male	Single or never married	0	2							0		0		0		0		0	College graduate	Tertiary		0	Tertiary						300000
7919	Indonesia				Jakarta				Within town centre/city	City		05/09/1972	48	45-54	Female	Separated, divorced, widowed	1	7							0		0		0	College graduate	Tertiary		0		0		0	Tertiary				7000000				Rp 7,000,000 - Rp 7,999,999	LPG- 3 KG		Branded package water
7933	Japan						Kyushu		Very far from town centre/city ( >40 km away)	Urban	No	04/07/1990	30	18-34	Female	Married or cohabitating	1	3							0		0		0		0		0	College graduate	Tertiary		0	Tertiary						270000
7942	Indonesia				Bali				Within town centre/city	City		10/28/1982	38	35-44	Male	Married or cohabitating	3	5							0		0		0	College graduate	Tertiary		0		0		0	Tertiary				6000000				Rp 6,000,000 - Rp 6,999,999	LPG - 12 KG		Branded package water
7972	China					Beijing			Within town centre/city	City		12/18/1979	41	35-44	Male	Married or cohabitating	1	3							0		0		0		0	University / College	Tertiary		0		0	Tertiary					10000
7978	Singapore	West										06/06/1988	32	18-34	Female	Married or cohabitating	1	3	Indian					Post Graduate	Post Graduate		0		0		0		0		0		0	Post Graduate	8700
7985	Indonesia				Banten				Within town centre/city	City		01/30/1980	40	35-44	Male	Married or cohabitating	2	4							0		0		0	College (2 years)	Tertiary		0		0		0	Tertiary				2500000				Below Rp 5,000,000	LPG- 3 KG		Refill water
8007	Singapore	East										07/05/1985	35	35-44	Male	Married or cohabitating	2	5	Malay					Post Graduate	Post Graduate		0		0		0		0		0		0	Post Graduate	26000
8022	Japan						Chugoku		Near town centre/city (>25km away)	Urban	Yes	06/04/1955	65	>65	Male	Married or cohabitating	2	6							0		0		0		0		0	College graduate	Tertiary		0	Tertiary						11200000
8033	Indonesia				Sulawesi				Near town centre/city (>25km away)	Urban	Yes	02/02/1978	42	35-44	Male	Married or cohabitating	2	4							0		0		0	College graduate	Tertiary		0		0		0	Tertiary				5000000				Rp 5,000,000 - Rp 5,999,999	LPG - 12 KG		Branded package water
8044	China					Chengdu			Within town centre/city	City		08/23/1990	30	18-34	Female	Married or cohabitating	1	3							0		0		0		0	University / College	Tertiary		0		0	Tertiary					50000
8111	China					Shenzhen			Within town centre/city	City		10/31/1985	35	35-44	Male	Married or cohabitating	1	4							0		0		0		0	University / College	Tertiary		0		0	Tertiary					5000
8134	Singapore	North East										02/12/1988	32	18-34	Female	Married or cohabitating	1	3	Indian					Post Graduate	Post Graduate		0		0		0		0		0		0	Post Graduate	11000
8163	Indonesia				West Java				Within town centre/city	City		08/31/1973	47	45-54	Female	Married or cohabitating	1	3							0		0		0	College graduate	Tertiary		0		0		0	Tertiary				5000000				Rp 5,000,000 - Rp 5,999,999	LPG - 12 KG		Branded package water
8195	Indonesia				Borneo				Within town centre/city	City		10/05/1983	37	35-44	Male	Married or cohabitating	2	4							0		0		0	College graduate	Tertiary		0		0		0	Tertiary				6000000				Rp 6,000,000 - Rp 6,999,999	LPG - 12 KG		Branded package water
8350	China					Beijing			Within town centre/city	City		05/06/1992	28	18-34	Female	Married or cohabitating	1	3							0		0		0		0	Post Graduate	Post Graduate		0		0	Post Graduate					15000
8412	Singapore	Central										10/11/1976	44	35-44	Male	Married or cohabitating	1	3	Malay					Post Graduate	Post Graduate		0		0		0		0		0		0	Post Graduate	19000
8417	Indonesia				East Java				Very far from town centre/city ( >40 km away)	Urban	Yes	06/07/1975	45	45-54	Male	Married or cohabitating	2	5							0		0		0	College graduate	Tertiary		0		0		0	Tertiary				3500000				Below Rp 5,000,000	LPG- 3 KG		Refill water
8454	Japan						Kanto		Near town centre/city (>25km away)	Urban	Yes	02/19/1950	70	>65	Male	Married or cohabitating	3	2							0		0		0		0		0	High school / Secondary school	Below Degree		0	Below Degree						200000
8480	China					Xi'An			Within town centre/city	City		10/02/1980	40	35-44	Male	Married or cohabitating	1	5							0		0		0		0	University / College	Tertiary		0		0	Tertiary					9850
8483	Japan						Shikoku		Near town centre/city (>25km away)	Urban	Yes	08/16/1970	50	45-54	Male	Single or never married	0	3							0		0		0		0		0	College graduate	Tertiary		0	Tertiary						300000
8496	Japan						Kanto		Near town centre/city (>25km away)	Urban	Yes	05/14/1946	74	>65	Male	Married or cohabitating	2	4							0		0		0		0		0	College graduate	Tertiary		0	Tertiary						850000
8507	China					Shenzhen			Within town centre/city	City		10/01/1985	35	35-44	Male	Married or cohabitating	1	3							0		0		0		0	University / College	Tertiary		0		0	Tertiary					15000
8537	Indonesia				Sulawesi				Within town centre/city	City		01/23/1980	40	35-44	Male	Married or cohabitating	3	7							0		0		0	Post graduate	Post Graduate		0		0		0	Post Graduate				6000000				Rp 6,000,000 - Rp 6,999,999	LPG - 12 KG		Branded package water
8677	Indonesia				Banten				Near town centre/city (>25km away)	Urban	Yes	10/16/1984	36	35-44	Male	Married or cohabitating	2	4							0		0		0	High school / Secondary school	Below Degree		0		0		0	Below Degree				2000000				Below Rp 5,000,000	LPG ? 5,5 KG / Blue Gas		Branded package water
8707	Indonesia				Sulawesi				Within town centre/city	City		08/02/1987	33	18-34	Female	Married or cohabitating	2	4							0		0		0	College graduate	Tertiary		0		0		0	Tertiary				6000000				Rp 6,000,000 - Rp 6,999,999	LPG- 3 KG		Refill water
8819	Indonesia				East Java				Within town centre/city	City		04/30/1988	32	18-34	Female	Married or cohabitating	2	5							0		0		0	College (2 years)	Tertiary		0		0		0	Tertiary				2500000				Below Rp 5,000,000	LPG- 3 KG		Refill water
8861	Japan						Tohoku		Near town centre/city (>25km away)	Urban	No	06/21/1964	56	55-64	Male	Single or never married	0	4							0		0		0		0		0	High school / Secondary school	Below Degree		0	Below Degree						400000
8931	Indonesia				Borneo				Within town centre/city	City		12/16/1973	47	45-54	Male	Married or cohabitating	2	6							0		0		0	College graduate	Tertiary		0		0		0	Tertiary				4500000				Below Rp 5,000,000	LPG - 12 KG		Tap water in meter
8939	Indonesia				Central Java				Within town centre/city	City		11/03/1950	70	>65	Female	Married or cohabitating	3	2							0		0		0	High school / Secondary school	Below Degree		0		0		0	Below Degree				4000000				Below Rp 5,000,000	LPG - 12 KG		Protected well
8963	Indonesia				Jakarta				Within town centre/city	City		04/22/1989	31	18-34	Female	Married or cohabitating	2	4							0		0		0	College graduate	Tertiary		0		0		0	Tertiary				5000000				Rp 5,000,000 - Rp 5,999,999	LPG - 12 KG		Branded package water
8975	China					Xi'An			Within town centre/city	City		05/13/1984	36	35-44	Male	Married or cohabitating	1	3							0		0		0		0	University / College	Tertiary		0		0	Tertiary					30000
9021	Indonesia				Bali				Village	Rural		03/05/1967	53	45-54	Male	Married or cohabitating	1	3							0		0		0	College graduate	Tertiary		0		0		0	Tertiary				6000000				Rp 6,000,000 - Rp 6,999,999	LPG - 12 KG		Branded package water
9028	Japan						Chubu		Very far from town centre/city ( >40 km away)	Urban	No	12/04/1986	34	18-34	Male	Married or cohabitating	2	4							0		0		0		0		0	College graduate	Tertiary		0	Tertiary						300000
9035	Indonesia				Borneo				Within town centre/city	City		10/28/1971	49	45-54	Male	Married or cohabitating	1	3							0		0		0	Post graduate	Post Graduate		0		0		0	Post Graduate				7000000				Rp 7,000,000 - Rp 7,999,999	LPG - 12 KG		Refill water
9045	Indonesia				Jakarta				Within town centre/city	City		08/09/1979	41	35-44	Male	Married or cohabitating	2	4							0		0		0	High school / Secondary school	Below Degree		0		0		0	Below Degree				6000000				Rp 6,000,000 - Rp 6,999,999	LPG- 3 KG		Branded package water
9052	Indonesia				Central Java				Near town centre/city (>25km away)	Urban	Yes	03/19/1970	50	45-54	Male	Married or cohabitating	3	5							0		0		0	College (2 years)	Tertiary		0		0		0	Tertiary				4500000				Below Rp 5,000,000	LPG - 12 KG		Branded package water
9062	China					Shenzhen			Near town centre/city (>25km away)	Urban	Yes	07/06/2000	20	18-34	Female	Single or never married	0	5							0		0		0		0	Senior High School / Vocational School	Below Degree		0		0	Below Degree					18000
9072	Indonesia				East Java				Within town centre/city	City		08/16/1999	21	18-34	Female	Single or never married	0	6							0		0		0	High school / Secondary school	Below Degree		0		0		0	Below Degree				8000000				Rp 8,000,000 - Rp 8,999,999	Natural Gas		Branded package water
9145	Indonesia				Jakarta				Within town centre/city	City		09/24/1969	51	45-54	Female	Separated, divorced, widowed	2	4							0		0		0	Post graduate	Post Graduate		0		0		0	Post Graduate				8000000				Rp 8,000,000 - Rp 8,999,999	LPG - 12 KG		Branded package water
9199	China					Beijing			Within town centre/city	City		08/05/1981	39	35-44	Female	Married or cohabitating	2	4							0		0		0		0	University / College	Tertiary		0		0	Tertiary					18000
9252	Indonesia				Jakarta				Within town centre/city	City		06/05/1984	36	35-44	Female	Married or cohabitating	2	4							0		0		0	High school / Secondary school	Below Degree		0		0		0	Below Degree				5500000				Rp 5,000,000 - Rp 5,999,999	LPG- 3 KG		Branded package water
9315	Indonesia				Banten				Near town centre/city (>25km away)	Urban	Yes	05/16/1984	36	35-44	Male	Married or cohabitating	1	3							0		0		0	College graduate	Tertiary		0		0		0	Tertiary				3500000				Below Rp 5,000,000	LPG - 12 KG		Branded package water
9392	Indonesia				Borneo				Within town centre/city	City		12/13/1996	24	18-34	Male	Single or never married	0	5							0		0		0	College graduate	Tertiary		0		0		0	Tertiary				5000000				Rp 5,000,000 - Rp 5,999,999	LPG- 3 KG		Refill water
9434	Indonesia				East Java				Near town centre/city (>25km away)	Urban	Yes	11/23/1969	51	45-54	Male	Married or cohabitating	1	3							0		0		0	High school / Secondary school	Below Degree		0		0		0	Below Degree				2500000				Below Rp 5,000,000	LPG- 3 KG		Artesian well / pump
9446	Hong Kong			New Territories					Within town centre/city	City		08/22/1977	43	35-44	Male	Married or cohabitating	1	3					Four		0		0	Degree / Bachelor's degree	Tertiary		0		0		0		0	Tertiary			38000
9454	Indonesia				Banten				Within town centre/city	City		05/21/1981	39	35-44	Male	Married or cohabitating	4	6							0		0		0	High school / Secondary school	Below Degree		0		0		0	Below Degree				3000000				Below Rp 5,000,000	LPG- 3 KG		Refill water
9606	Indonesia				West Java				Within town centre/city	City		07/07/1971	49	45-54	Female	Separated, divorced, widowed	1	2							0		0		0	College (<2 years)	Tertiary		0		0		0	Tertiary				4000000				Below Rp 5,000,000	LPG- 3 KG		Refill water
9626	Indonesia				Borneo				Within town centre/city	City		07/13/1999	21	18-34	Female	Single or never married	0	6							0		0		0	College graduate	Tertiary		0		0		0	Tertiary				1000000				Below Rp 5,000,000	LPG - 12 KG		Tap water in meter
9673	Indonesia				Borneo				Within town centre/city	City		07/14/1978	42	35-44	Male	Married or cohabitating	2	4							0		0		0	High school / Secondary school	Below Degree		0		0		0	Below Degree				3500000				Below Rp 5,000,000	LPG - 12 KG		Refill water
9698	Japan						Kanto		Within town centre/city	City		07/20/1987	33	18-34	Female	Married or cohabitating	0	2							0		0		0		0		0	High school / Secondary school	Below Degree		0	Below Degree						1000
9749	Indonesia				Borneo				Within town centre/city	City		12/01/2001	19	18-34	Male	Single or never married	0	4							0		0		0	High school / Secondary school	Below Degree		0		0		0	Below Degree				2000000				Below Rp 5,000,000	LPG - 12 KG		Refill water
9766	Indonesia				East Java				Within town centre/city	City		11/24/1972	48	45-54	Male	Married or cohabitating	2	5							0		0		0	College graduate	Tertiary		0		0		0	Tertiary				6000000				Rp 6,000,000 - Rp 6,999,999	LPG - 12 KG		Branded package water
9776	Japan						Tohoku		Near town centre/city (>25km away)	Urban	Yes	09/27/1986	34	18-34	Male	Married or cohabitating	1	6							0		0		0		0		0	College graduate	Tertiary		0	Tertiary						450000
9794	China					Beijing			Very far from town centre/city ( >40 km away)	Urban	Yes	08/04/1990	30	18-34	Female	Married or cohabitating	1	3							0		0		0		0	University / College	Tertiary		0		0	Tertiary					15000
9817	Hong Kong			Kowloon					Within town centre/city	City		06/18/1995	25	18-34	Male	Single or never married	0	3					Three		0		0	Degree / Bachelor's degree	Tertiary		0		0		0		0	Tertiary			50000
9825	Indonesia				Jakarta				Near town centre/city (>25km away)	Urban	Yes	03/05/1983	37	35-44	Female	Married or cohabitating	2	4							0		0		0	College graduate	Tertiary		0		0		0	Tertiary				6000000				Rp 6,000,000 - Rp 6,999,999	LPG ? 5,5 KG / Blue Gas		Tap water in meter
9841	Indonesia				West Java				Near town centre/city (>25km away)	Urban	Yes	02/07/1974	46	45-54	Female	Married or cohabitating	0	3							0		0		0	College graduate	Tertiary		0		0		0	Tertiary				3500000				Below Rp 5,000,000	LPG - 12 KG		Refill water
9874	China					Xiamen			Within town centre/city	City		11/20/1995	25	18-34	Male	Married or cohabitating	1	3							0		0		0		0	University / College	Tertiary		0		0	Tertiary					8500
9877	Indonesia				Jakarta				Near town centre/city (>25km away)	Urban	Yes	09/11/1961	59	55-64	Male	Married or cohabitating	0	2							0		0		0	College (2 years)	Tertiary		0		0		0	Tertiary				1500000				Below Rp 5,000,000	LPG- 3 KG		Protected well
9916	China					Beijing			Near town centre/city (>25km away)	Urban	Yes	01/05/1990	30	18-34	Female	Married or cohabitating	1	5							0		0		0		0	University / College	Tertiary		0		0	Tertiary					30000
9923	Indonesia				Central Java				Within town centre/city	City		10/31/1968	52	45-54	Male	Married or cohabitating	2	4							0		0		0	College graduate	Tertiary		0		0		0	Tertiary				4500000				Below Rp 5,000,000	LPG - 12 KG		Tap water in meter
9936	Indonesia				East Java				Within town centre/city	City		02/13/1955	65	>65	Male	Married or cohabitating	3	3							0		0		0	High school / Secondary school	Below Degree		0		0		0	Below Degree				6000000				Rp 6,000,000 - Rp 6,999,999	Electricity		Branded package water
9982	Indonesia				West Java				Within town centre/city	City		07/15/1971	49	45-54	Male	Married or cohabitating	1	3							0		0		0	College (2 years)	Tertiary		0		0		0	Tertiary				8000000				Rp 8,000,000 - Rp 8,999,999	LPG - 12 KG		Branded package water
10038	China					Shenzhen			Within town centre/city	City		10/23/1983	37	35-44	Female	Married or cohabitating	1	3							0		0		0		0	Senior High School / Vocational School	Below Degree		0		0	Below Degree					15000
10074	Indonesia				Central Java				Within town centre/city	City		09/17/1974	46	45-54	Male	Married or cohabitating	2	3							0		0		0	College graduate	Tertiary		0		0		0	Tertiary				2500000				Below Rp 5,000,000	LPG- 3 KG		Tap water in meter
10147	Indonesia				Borneo				Within town centre/city	City		09/22/1995	25	18-34	Female	Single or never married	0	6							0		0		0	College graduate	Tertiary		0		0		0	Tertiary				4500000				Below Rp 5,000,000	LPG- 3 KG		Refill water
10204	China					Shanghai			Within town centre/city	City		11/24/1987	33	18-34	Female	Married or cohabitating	1	3							0		0		0		0	University / College	Tertiary		0		0	Tertiary					30000
10207	Japan						Kansai		Near town centre/city (>25km away)	Urban	No	09/27/1983	37	35-44	Female	Single or never married	0	2							0		0		0		0		0	College graduate	Tertiary		0	Tertiary						150000
10208	Indonesia				East Java				Near town centre/city (>25km away)	Urban	Yes	08/09/1961	59	55-64	Male	Married or cohabitating	1	3							0		0		0	College graduate	Tertiary		0		0		0	Tertiary				6000000				Rp 6,000,000 - Rp 6,999,999	Natural Gas		Branded package water
10240	Indonesia				Banten				Within town centre/city	City		04/22/1982	38	35-44	Male	Married or cohabitating	2	4							0		0		0	College graduate	Tertiary		0		0		0	Tertiary				3000000				Below Rp 5,000,000	LPG ? 5,5 KG / Blue Gas		Tap water in meter
10250	Indonesia				North Sumatra				Within town centre/city	City		08/05/1960	60	55-64	Female	Married or cohabitating	2	4							0		0		0	College graduate	Tertiary		0		0		0	Tertiary				3500000				Below Rp 5,000,000	LPG - 12 KG		Branded package water
10261	Indonesia				East Java				Near town centre/city (>25km away)	Urban	No	04/26/1974	46	45-54	Female	Married or cohabitating	2	4							0		0		0	College graduate	Tertiary		0		0		0	Tertiary				5000000				Rp 5,000,000 - Rp 5,999,999	LPG - 12 KG		Branded package water
10268	France							lle-de-France				04/04/1951	69	>65	Male	Married or cohabitating	0	2							0		0		0		0		0		0	Primary (ecole primaire)	Below Degree	Below Degree							5000
10287	Indonesia				West Java				Near town centre/city (>25km away)	Urban	Yes	04/26/1972	48	45-54	Male	Married or cohabitating	3	5							0		0		0	College graduate	Tertiary		0		0		0	Tertiary				8000000				Rp 8,000,000 - Rp 8,999,999	LPG - 12 KG		Branded package water
10292	Indonesia				Borneo				Within town centre/city	City		05/23/1985	35	35-44	Male	Married or cohabitating	4	4							0		0		0	College graduate	Tertiary		0		0		0	Tertiary				3500000				Below Rp 5,000,000	LPG- 3 KG		Branded package water
10304	France							Provence-Alpes-Cote d'Azur & Auvergne-Rhone-Alpes & Corse				04/26/1954	66	>65	Male	Married or cohabitating	2	2							0		0		0		0		0		0	High School (lycée)	Below Degree	Below Degree							3000
10307	Indonesia				West Java				Near town centre/city (>25km away)	Urban	No	01/31/1969	51	45-54	Male	Single or never married	0	1							0		0		0	College (<2 years)	Tertiary		0		0		0	Tertiary				4000000				Below Rp 5,000,000	LPG- 3 KG		Refill water
10321	Indonesia				West Java				Near town centre/city (>25km away)	Urban	Yes	03/13/1985	35	35-44	Female	Married or cohabitating	1	3							0		0		0	High school / Secondary school	Below Degree		0		0		0	Below Degree				2000000				Below Rp 5,000,000	LPG- 3 KG		Refill water
10341	Japan						Tohoku		Near town centre/city (>25km away)	Urban	No	01/14/1952	68	>65	Male	Married or cohabitating	2	2							0		0		0		0		0	College graduate	Tertiary		0	Tertiary						650
10344	Japan						Chubu		Near town centre/city (>25km away)	Urban	Yes	04/10/1951	69	>65	Male	Married or cohabitating	2	2							0		0		0		0		0	Post Graduate	Post Graduate		0	Post Graduate						250000
10372	China					Shanghai			Within town centre/city	City		06/15/1986	34	18-34	Female	Married or cohabitating	1	3							0		0		0		0	University / College	Tertiary		0		0	Tertiary					29000
10387	France							Bourgogne- Franche-Comté & Grand Est & Hauts-de-France				03/08/1950	70	>65	Male	Married or cohabitating	0	2							0		0		0		0		0		0	High School (lycée)	Below Degree	Below Degree							1450
10414	Indonesia				West Java				Within town centre/city	City		05/16/1969	51	45-54	Female	Married or cohabitating	3	5							0		0		0	College graduate	Tertiary		0		0		0	Tertiary				6800000				Rp 6,000,000 - Rp 6,999,999	LPG - 12 KG		Branded package water
10425	France							Provence-Alpes-Cote d'Azur & Auvergne-Rhone-Alpes & Corse				10/17/1969	51	45-54	Male	Single or never married	0	1							0		0		0		0		0		0	High School (lycée)	Below Degree	Below Degree							900
10455	France							Bourgogne- Franche-Comté & Grand Est & Hauts-de-France				12/12/1951	69	>65	Female	Separated, divorced, widowed	2	2							0		0		0		0		0		0	Middle School (collège)	Below Degree	Below Degree							850
10488	Indonesia				Banten				Near town centre/city (>25km away)	Urban	Yes	05/17/1970	50	45-54	Male	Married or cohabitating	3	5							0		0		0	College graduate	Tertiary		0		0		0	Tertiary				3000000				Below Rp 5,000,000	LPG- 3 KG		Refill water
10532	China					Beijing			Within town centre/city	City		04/14/1970	50	45-54	Female	Married or cohabitating	1	3							0		0		0		0	University / College	Tertiary		0		0	Tertiary					12000
10541	France							Bretagne & Centre - Val de Loire & Normandie & Pays de la Loire				12/02/1965	55	55-64	Female	Married or cohabitating	1	2							0		0		0		0		0		0	High School (lycée)	Below Degree	Below Degree							1500
10555	China					Xi'An			Within town centre/city	City		06/09/1999	21	18-34	Female	Single or never married	0	4							0		0		0		0	University / College	Tertiary		0		0	Tertiary					250000
10567	Indonesia				Borneo				Very far from town centre/city ( >40 km away)	Urban	Yes	09/09/1971	49	45-54	Male	Married or cohabitating	2	4							0		0		0	College (2 years)	Tertiary		0		0		0	Tertiary				2900000				Below Rp 5,000,000	LPG- 3 KG		Refill water
10671	France							lle-de-France				11/29/1945	75	>65	Female	Married or cohabitating	2	2							0		0		0		0		0		0	Middle School (collège)	Below Degree	Below Degree							2500
10691	Indonesia				East Java				Within town centre/city	City		08/18/1973	47	45-54	Female	Married or cohabitating	2	4							0		0		0	Post graduate	Post Graduate		0		0		0	Post Graduate				1500000				Below Rp 5,000,000	LPG ? 5,5 KG / Blue Gas		Protected well
10729	Indonesia				Sulawesi				Within town centre/city	City		12/20/1987	33	18-34	Female	Married or cohabitating	1	3							0		0		0	College graduate	Tertiary		0		0		0	Tertiary				6000000				Rp 6,000,000 - Rp 6,999,999	LPG - 12 KG		Refill water
10873	China					Shanghai			Within town centre/city	City		06/05/1990	30	18-34	Female	Married or cohabitating	1	5							0		0		0		0	University / College	Tertiary		0		0	Tertiary					15000
10893	France							Bretagne & Centre - Val de Loire & Normandie & Pays de la Loire				01/16/1953	67	>65	Female	Separated, divorced, widowed	0	1							0		0		0		0		0		0	High School (lycée)	Below Degree	Below Degree							1520
10944	Indonesia				West Java				Near town centre/city (>25km away)	Urban	No	04/08/1968	52	45-54	Female	Married or cohabitating	3	5							0		0		0	College graduate	Tertiary		0		0		0	Tertiary				5000000				Rp 5,000,000 - Rp 5,999,999	LPG - 12 KG		Refill water
10965	France							lle-de-France				03/19/1963	57	55-64	Female	Married or cohabitating	1	2							0		0		0		0		0		0	High School (lycée)	Below Degree	Below Degree							2200
10995	Indonesia				Central Java				Within town centre/city	City		08/22/1971	49	45-54	Male	Married or cohabitating	1	3							0		0		0	College graduate	Tertiary		0		0		0	Tertiary				6000000				Rp 6,000,000 - Rp 6,999,999	LPG - 12 KG		Branded package water
11012	Japan						Shikoku		Near town centre/city (>25km away)	Urban	No	09/28/1972	48	45-54	Female	Married or cohabitating	3	5							0		0		0		0		0	High school / Secondary school	Below Degree		0	Below Degree						400000
11103	Indonesia				Jakarta				Within town centre/city	City		10/05/1979	41	35-44	Male	Married or cohabitating	1	3							0		0		0	College graduate	Tertiary		0		0		0	Tertiary				25000000				Rp 23,000,000 - Rp 25,999,999	Natural Gas		Branded package water
11111	Japan						Kanto		Within town centre/city	City		07/29/1993	27	18-34	Female	Single or never married	0	1							0		0		0		0		0	College graduate	Tertiary		0	Tertiary						350000
11172	Indonesia				Borneo				Near town centre/city (>25km away)	Urban	Yes	12/25/1982	38	35-44	Male	Separated, divorced, widowed	1	2							0		0		0	High school / Secondary school	Below Degree		0		0		0	Below Degree				4000000				Below Rp 5,000,000	LPG ? 5,5 KG / Blue Gas		Branded package water
11189	China					Shenzhen			Within town centre/city	City		06/05/1978	42	35-44	Female	Married or cohabitating	1	3							0		0		0		0	University / College	Tertiary		0		0	Tertiary					28000
11197	Indonesia				East Java				Near town centre/city (>25km away)	Urban	Yes	03/24/1959	61	55-64	Male	Married or cohabitating	2	4							0		0		0	College graduate	Tertiary		0		0		0	Tertiary				3000000				Below Rp 5,000,000	Natural Gas		Branded package water
11246	France							Provence-Alpes-Cote d'Azur & Auvergne-Rhone-Alpes & Corse				05/27/1950	70	>65	Male	Married or cohabitating	2	2							0		0		0		0		0		0	Middle School (collège)	Below Degree	Below Degree							2450
11304	Singapore	North East										06/25/1968	52	45-54	Male	Married or cohabitating	2	2	Chinese		Three			Degree	Tertiary		0		0		0		0		0		0	Tertiary	12000
11311	Indonesia				Jakarta				Within town centre/city	City		05/10/1974	46	45-54	Female	Married or cohabitating	1	3							0		0		0	College graduate	Tertiary		0		0		0	Tertiary				8000000				Rp 8,000,000 - Rp 8,999,999	LPG - 12 KG		Branded package water
11323	Japan						Okinawa		Near town centre/city (>25km away)	Urban	Yes	06/28/1975	45	45-54	Female	Single or never married	0	1							0		0		0		0		0	College graduate	Tertiary		0	Tertiary						200000
11328	Indonesia				Banten				Near town centre/city (>25km away)	Urban	Yes	07/10/1988	32	18-34	Male	Married or cohabitating	0	2							0		0		0	College graduate	Tertiary		0		0		0	Tertiary				2500000				Below Rp 5,000,000	LPG ? 5,5 KG / Blue Gas		Branded package water
11346	Indonesia				Borneo				Near town centre/city (>25km away)	Urban	Yes	05/09/1995	25	18-34	Male	Single or never married	0	4							0		0		0	College graduate	Tertiary		0		0		0	Tertiary				2000000				Below Rp 5,000,000	LPG- 3 KG		Refill water
11372	France							Provence-Alpes-Cote d'Azur & Auvergne-Rhone-Alpes & Corse				04/01/1948	72	>65	Female	Single or never married	0	1							0		0		0		0		0		0	Middle School (collège)	Below Degree	Below Degree							12000
11376	France							Provence-Alpes-Cote d'Azur & Auvergne-Rhone-Alpes & Corse				05/25/1946	74	>65	Male	Married or cohabitating	2	2							0		0		0		0		0		0	University (Université)	Tertiary	Tertiary							3000
11400	Indonesia				West Java				Within town centre/city	City		04/14/1986	34	18-34	Male	Married or cohabitating	1	3							0		0		0	College graduate	Tertiary		0		0		0	Tertiary				800000				Below Rp 5,000,000	LPG- 3 KG		Protected spring
11402	Indonesia				Jakarta				Within town centre/city	City		01/13/1991	29	18-34	Female	Married or cohabitating	1	4							0		0		0	College graduate	Tertiary		0		0		0	Tertiary				7000000				Rp 7,000,000 - Rp 7,999,999	LPG - 12 KG		Branded package water
11415	Indonesia				Jakarta				Within town centre/city	City		05/07/1958	62	55-64	Female	Married or cohabitating	2	4							0		0		0	College graduate	Tertiary		0		0		0	Tertiary				6000000				Rp 6,000,000 - Rp 6,999,999	LPG - 12 KG		Branded package water
11434	Japan						Kansai		Near town centre/city (>25km away)	Urban	Yes	06/01/1994	26	18-34	Female	Single or never married	0	1							0		0		0		0		0	High school / Secondary school	Below Degree		0	Below Degree						120000
11492	Indonesia				Borneo				Near town centre/city (>25km away)	Urban	Yes	07/21/1980	40	35-44	Female	Single or never married	0	1							0		0		0	College graduate	Tertiary		0		0		0	Tertiary				4000000				Below Rp 5,000,000	LPG - 12 KG		Refill water
11529	Indonesia				East Java				Near town centre/city (>25km away)	Urban	Yes	12/03/1999	21	18-34	Female	Single or never married	0	4							0		0		0	High school / Secondary school	Below Degree		0		0		0	Below Degree				1500000				Below Rp 5,000,000	Electricity		Protected spring
11552	Indonesia				Central Java				Within town centre/city	City		11/28/1971	49	45-54	Female	Separated, divorced, widowed	1	1							0		0		0	College graduate	Tertiary		0		0		0	Tertiary				5000000				Rp 5,000,000 - Rp 5,999,999	LPG- 3 KG		Refill water
11571	Indonesia				East Java				Within town centre/city	City		08/15/1966	54	45-54	Male	Married or cohabitating	1	3							0		0		0	College (2 years)	Tertiary		0		0		0	Tertiary				7000000				Rp 7,000,000 - Rp 7,999,999	LPG - 12 KG		Branded package water
11575	Japan						Kanto		Within town centre/city	City		06/28/1940	80	>65	Male	Married or cohabitating	2	2							0		0		0		0		0	College graduate	Tertiary		0	Tertiary						200000
11583	Indonesia				Borneo				Near town centre/city (>25km away)	Urban	Yes	09/17/1985	35	35-44	Male	Married or cohabitating	1	3							0		0		0	College graduate	Tertiary		0		0		0	Tertiary				2000000				Below Rp 5,000,000	LPG- 3 KG		Refill water
11598	Indonesia				East Java				Within town centre/city	City		08/27/1959	61	55-64	Male	Married or cohabitating	1	2							0		0		0	Post graduate	Post Graduate		0		0		0	Post Graduate				3000000				Below Rp 5,000,000	LPG ? 5,5 KG / Blue Gas		Refill water
11697	Indonesia				Banten				Near town centre/city (>25km away)	Urban	Yes	08/12/1971	49	45-54	Female	Married or cohabitating	2	4							0		0		0	College graduate	Tertiary		0		0		0	Tertiary				8000000				Rp 8,000,000 - Rp 8,999,999	LPG - 12 KG		Branded package water
11708	Indonesia				West Java				Near town centre/city (>25km away)	Urban	Yes	02/10/1971	49	45-54	Male	Married or cohabitating	2	5							0		0		0	College graduate	Tertiary		0		0		0	Tertiary				5000000				Rp 5,000,000 - Rp 5,999,999	LPG - 12 KG		Branded package water
11719	China					Harbin			Within town centre/city	City		08/13/1973	47	45-54	Male	Married or cohabitating	2	4							0		0		0		0	University / College	Tertiary		0		0	Tertiary					4000
11720	Indonesia				Jakarta				Within town centre/city	City		03/08/1971	49	45-54	Male	Married or cohabitating	2	4							0		0		0	College graduate	Tertiary		0		0		0	Tertiary				8000000				Rp 8,000,000 - Rp 8,999,999	LPG - 12 KG		Branded package water
11759	Indonesia				Central Java				Within town centre/city	City		01/14/1974	46	45-54	Male	Married or cohabitating	2	4							0		0		0	Post graduate	Post Graduate		0		0		0	Post Graduate				4500000				Below Rp 5,000,000	LPG- 3 KG		Tap water in meter
11791	Indonesia				Jakarta				Near town centre/city (>25km away)	Urban	Yes	02/06/1986	34	18-34	Male	Married or cohabitating	0	2							0		0		0	College graduate	Tertiary		0		0		0	Tertiary				7000000				Rp 7,000,000 - Rp 7,999,999	LPG - 12 KG		Branded package water
11792	China					Shenzhen			Within town centre/city	City		08/29/1973	47	45-54	Male	Married or cohabitating	2	6							0		0		0		0	University / College	Tertiary		0		0	Tertiary					11000
11795	Japan						Kansai		Near town centre/city (>25km away)	Urban	Yes	07/06/1954	66	>65	Male	Married or cohabitating	2	3							0		0		0		0		0	College graduate	Tertiary		0	Tertiary						5500000
11809	China					Beijing			Within town centre/city	City		01/11/1980	40	35-44	Male	Married or cohabitating	1	3							0		0		0		0	Post Graduate	Post Graduate		0		0	Post Graduate					20000
11822	Indonesia				West Java				Very far from town centre/city ( >40 km away)	Urban	Yes	03/27/1966	54	45-54	Female	Separated, divorced, widowed	2	3							0		0		0	College graduate	Tertiary		0		0		0	Tertiary				5000000				Rp 5,000,000 - Rp 5,999,999	LPG - 12 KG		Refill water
11833	China					Shanghai			Near town centre/city (>25km away)	Urban	Yes	08/16/1978	42	35-44	Female	Married or cohabitating	1	8							0		0		0		0	University / College	Tertiary		0		0	Tertiary					5000
11902	Indonesia				East Java				Within town centre/city	City		10/03/1971	49	45-54	Male	Married or cohabitating	2	4							0		0		0	College graduate	Tertiary		0		0		0	Tertiary				3000000				Below Rp 5,000,000	LPG - 12 KG		Refill water
11918	China					Chengdu			Within town centre/city	City		09/11/1987	33	18-34	Female	Married or cohabitating	2	6							0		0		0		0	University / College	Tertiary		0		0	Tertiary					6000
11922	France							Provence-Alpes-Cote d'Azur & Auvergne-Rhone-Alpes & Corse				04/01/1955	65	>65	Female	Married or cohabitating	2	2							0		0		0		0		0		0	High School (lycée)	Below Degree	Below Degree							3000
11946	Indonesia				Central Java				Within town centre/city	City		07/12/1972	48	45-54	Female	Married or cohabitating	1	3							0		0		0	College graduate	Tertiary		0		0		0	Tertiary				3000000				Below Rp 5,000,000	LPG ? 5,5 KG / Blue Gas		Branded package water
12005	Indonesia				East Java				Within town centre/city	City		04/30/1991	29	18-34	Female	Married or cohabitating	2	4							0		0		0	College graduate	Tertiary		0		0		0	Tertiary				2500000				Below Rp 5,000,000	LPG ? 5,5 KG / Blue Gas		Branded package water
12011	Hong Kong			New Territories					Near town centre/city (>25km away)	Urban	Yes	09/20/1953	67	>65	Female	Single or never married	0	1					Four		0		0	Degree / Bachelor's degree	Tertiary		0		0		0		0	Tertiary			20000
12074	Japan						Kansai		Near town centre/city (>25km away)	Urban	Yes	02/22/1954	66	>65	Female	Married or cohabitating	3	5							0		0		0		0		0	High school / Secondary school	Below Degree		0	Below Degree						1800000
12111	China					Harbin			Within town centre/city	City		10/15/1998	22	18-34	Female	Single or never married	0	4							0		0		0		0	University / College	Tertiary		0		0	Tertiary					6500
12150	Indonesia				Sulawesi				Within town centre/city	City		07/16/1995	25	18-34	Female	Single or never married	0	17							0		0		0	College (2 years)	Tertiary		0		0		0	Tertiary				5000000				Rp 5,000,000 - Rp 5,999,999	LPG- 3 KG		Refill water
12164	Indonesia				East Java				Within town centre/city	City		02/13/1955	65	>65	Male	Married or cohabitating	3	3							0		0		0	High school / Secondary school	Below Degree		0		0		0	Below Degree				6000000				Rp 6,000,000 - Rp 6,999,999	LPG - 12 KG		Branded package water
12228	Indonesia				Banten				Within town centre/city	City		04/12/1997	23	18-34	Male	Single or never married	0	2							0		0		0	College graduate	Tertiary		0		0		0	Tertiary				6000000				Rp 6,000,000 - Rp 6,999,999	LPG - 12 KG		Branded package water
12234	China					Shenzhen			Within town centre/city	City		12/26/1982	38	35-44	Male	Married or cohabitating	2	7							0		0		0		0	University / College	Tertiary		0		0	Tertiary					20000
12279	Indonesia				Central Java				Within town centre/city	City		07/05/1955	65	>65	Male	Married or cohabitating	2	4							0		0		0	High school / Secondary school	Below Degree		0		0		0	Below Degree				1000000				Below Rp 5,000,000	LPG- 3 KG		Refill water
12344	China					Shenzhen			Within town centre/city	City		01/11/1947	73	>65	Male	Separated, divorced, widowed	1	3							0		0		0		0	Junior Middle School	Below Degree		0		0	Below Degree					10000
12431	Indonesia				Sulawesi				Within town centre/city	City		01/14/1966	54	45-54	Male	Married or cohabitating	3	5							0		0		0	College graduate	Tertiary		0		0		0	Tertiary				6000000				Rp 6,000,000 - Rp 6,999,999	LPG- 3 KG		Refill water
12432	France							Bourgogne- Franche-Comté & Grand Est & Hauts-de-France				03/03/1967	53	45-54	Female	Separated, divorced, widowed	1	2							0		0		0		0		0		0	Middle School (collège)	Below Degree	Below Degree							500
12470	Japan						Kansai		Very far from town centre/city ( >40 km away)	Urban	Yes	03/04/1946	74	>65	Male	Married or cohabitating	3	2							0		0		0		0		0	College graduate	Tertiary		0	Tertiary						450000
12478	Indonesia				West Java				Within town centre/city	City		12/01/1959	61	55-64	Male	Separated, divorced, widowed	1	3							0		0		0	Post graduate	Post Graduate		0		0		0	Post Graduate				6000000				Rp 6,000,000 - Rp 6,999,999	Natural Gas		Refill water
12520	Japan						Chubu		Near town centre/city (>25km away)	Urban	Yes	07/28/1953	67	>65	Male	Married or cohabitating	1	3							0		0		0		0		0	College graduate	Tertiary		0	Tertiary						150000
12552	Indonesia				West Java				Within town centre/city	City		05/15/1989	31	18-34	Female	Single or never married	0	5							0		0		0	College graduate	Tertiary		0		0		0	Tertiary				2500000				Below Rp 5,000,000	LPG - 12 KG		Branded package water
12616	Indonesia				Jakarta				Within town centre/city	City		12/10/1984	36	35-44	Female	Separated, divorced, widowed	3	8							0		0		0	College graduate	Tertiary		0		0		0	Tertiary				10000000				Rp 10,000,000 - Rp 12,499,999	LPG - 12 KG		Branded package water
12653	China					Shenzhen			Near town centre/city (>25km away)	Urban	Yes	01/15/1992	28	18-34	Male	Married or cohabitating	1	3							0		0		0		0	University / College	Tertiary		0		0	Tertiary					28000
12666	Japan						Kansai		Near town centre/city (>25km away)	Urban	Yes	08/31/1947	73	>65	Male	Married or cohabitating	3	2							0		0		0		0		0	College graduate	Tertiary		0	Tertiary						270000
12748	Indonesia				East Java				Near town centre/city (>25km away)	Urban	Yes	06/15/1970	50	45-54	Male	Married or cohabitating	2	4							0		0		0	College graduate	Tertiary		0		0		0	Tertiary				1000000				Below Rp 5,000,000	Electricity		Unprotected we
12761	Indonesia				North Sumatra				Within town centre/city	City		01/05/1970	50	45-54	Female	Married or cohabitating	1	3							0		0		0	High school / Secondary school	Below Degree		0		0		0	Below Degree				11000000				Rp 10,000,000 - Rp 12,499,999	LPG - 12 KG		Tap water in meter
12798	Indonesia				Central Java				Near town centre/city (>25km away)	Urban	Yes	09/22/1969	51	45-54	Male	Married or cohabitating	3	6							0		0		0	College graduate	Tertiary		0		0		0	Tertiary				5000000				Rp 5,000,000 - Rp 5,999,999	LPG- 3 KG		Branded package water
12820	Indonesia				West Java				Very far from town centre/city ( >40 km away)	Urban	Yes	01/21/1971	49	45-54	Male	Single or never married	0	4							0		0		0	College graduate	Tertiary		0		0		0	Tertiary				2500000				Below Rp 5,000,000	LPG- 3 KG		Refill water
12856	Indonesia				West Java				Within town centre/city	City		03/30/1965	55	55-64	Female	Single or never married	0	2							0		0		0	College (2 years)	Tertiary		0		0		0	Tertiary				6500000				Rp 6,000,000 - Rp 6,999,999	LPG - 12 KG		Refill water
12871	France							Bretagne & Centre - Val de Loire & Normandie & Pays de la Loire				08/02/1970	50	45-54	Male	Married or cohabitating	0	2							0		0		0		0		0		0	High School (lycée)	Below Degree	Below Degree							712
12884	Indonesia				West Java				Within town centre/city	City		05/27/1972	48	45-54	Female	Married or cohabitating	3	5							0		0		0	College (2 years)	Tertiary		0		0		0	Tertiary				2000000				Below Rp 5,000,000	LPG - 12 KG		Refill water
12900	Indonesia				West Java				Near town centre/city (>25km away)	Urban	Yes	02/24/1973	47	45-54	Male	Married or cohabitating	2	4							0		0		0	College graduate	Tertiary		0		0		0	Tertiary				2500000				Below Rp 5,000,000	LPG- 3 KG		Refill water
12906	Indonesia				Banten				Near town centre/city (>25km away)	Urban	Yes	11/04/1989	31	18-34	Female	Single or never married	0	5							0		0		0	College graduate	Tertiary		0		0		0	Tertiary				6000000				Rp 6,000,000 - Rp 6,999,999	LPG - 12 KG		Branded package water
12933	Indonesia				West Java				Within town centre/city	City		01/13/1964	56	55-64	Female	Married or cohabitating	1	3							0		0		0	College (2 years)	Tertiary		0		0		0	Tertiary				5000000				Rp 5,000,000 - Rp 5,999,999	Electricity		Refill water
12947	France							Provence-Alpes-Cote d'Azur & Auvergne-Rhone-Alpes & Corse				05/02/1982	38	35-44	Male	Single or never married	0	1							0		0		0		0		0		0	High School (lycée)	Below Degree	Below Degree							900
12983	China					Xiamen			Within town centre/city	City		11/16/1991	29	18-34	Male	Married or cohabitating	1	3							0		0		0		0	University / College	Tertiary		0		0	Tertiary					15000
13059	France							Bourgogne- Franche-Comté & Grand Est & Hauts-de-France				01/25/1965	55	55-64	Female	Married or cohabitating	0	2							0		0		0		0		0		0	High School (lycée)	Below Degree	Below Degree							600
13100	Singapore	East										08/17/1954	66	>65	Female	Separated, divorced, widowed	2	2	Chinese		One			Secondary	Below Degree		0		0		0		0		0		0	Below Degree	4000
13142	Indonesia				Banten				Near town centre/city (>25km away)	Urban	Yes	06/04/1976	44	35-44	Male	Single or never married	0	7							0		0		0	College (2 years)	Tertiary		0		0		0	Tertiary				2000000				Below Rp 5,000,000	LPG- 3 KG		Refill water
13179	China					Shenzhen			Within town centre/city	City		02/09/1990	30	18-34	Female	Married or cohabitating	1	3							0		0		0		0	University / College	Tertiary		0		0	Tertiary					15000
13218	Indonesia				North Sumatra				Within town centre/city	City		01/05/1962	58	55-64	Female	Married or cohabitating	2	4							0		0		0	College (<2 years)	Tertiary		0		0		0	Tertiary				3500000				Below Rp 5,000,000	LPG - 12 KG		Branded package water
13258	Indonesia				Banten				Within town centre/city	City		06/07/1975	45	45-54	Male	Married or cohabitating	2	4							0		0		0	Post graduate	Post Graduate		0		0		0	Post Graduate				8500000				Rp 8,000,000 - Rp 8,999,999	LPG - 12 KG		Branded package water
13267	China					Shanghai			Near town centre/city (>25km away)	Urban	Yes	05/13/1998	22	18-34	Female	Single or never married	0	3							0		0		0		0	Senior High School / Vocational School	Below Degree		0		0	Below Degree					30000
13305	Indonesia				West Java				Near town centre/city (>25km away)	Urban	No	01/31/1970	50	45-54	Female	Married or cohabitating	1	3							0		0		0	College graduate	Tertiary		0		0		0	Tertiary				3500000				Below Rp 5,000,000	LPG- 3 KG		Artesian well / pump
13325	Indonesia				Borneo				Very far from town centre/city ( >40 km away)	Urban	Yes	08/11/1989	31	18-34	Male	Married or cohabitating	1	5							0		0		0	Post graduate	Post Graduate		0		0		0	Post Graduate				6000000				Rp 6,000,000 - Rp 6,999,999	LPG ? 5,5 KG / Blue Gas		Branded package water
13401	France							Provence-Alpes-Cote d'Azur & Auvergne-Rhone-Alpes & Corse				11/12/1959	61	55-64	Female	Separated, divorced, widowed	0	1							0		0		0		0		0		0	High School (lycée)	Below Degree	Below Degree							928
13408	Indonesia				East Java				Within town centre/city	City		07/26/1993	27	18-34	Female	Married or cohabitating	2	8							0		0		0	College graduate	Tertiary		0		0		0	Tertiary				4000000				Below Rp 5,000,000	LPG- 3 KG		Branded package water
13436	Indonesia				Central Java				Very far from town centre/city ( >40 km away)	Urban	Yes	10/10/1974	46	45-54	Female	Married or cohabitating	4	3							0		0		0	College (<2 years)	Tertiary		0		0		0	Tertiary				2500000				Below Rp 5,000,000	LPG- 3 KG		Protected spring
13494	France							Bretagne & Centre - Val de Loire & Normandie & Pays de la Loire				05/28/1980	40	35-44	Female	Single or never married	0	1							0		0		0		0		0		0	High School (lycée)	Below Degree	Below Degree							950
13511	China					Xi'An			Within town centre/city	City		07/23/1971	49	45-54	Female	Married or cohabitating	1	5							0		0		0		0	Post Graduate	Post Graduate		0		0	Post Graduate					25000
13523	Indonesia				South Sumatra				Within town centre/city	City		03/16/1959	61	55-64	Male	Married or cohabitating	2	4							0		0		0	High school / Secondary school	Below Degree		0		0		0	Below Degree				5000000				Rp 5,000,000 - Rp 5,999,999	LPG- 3 KG		Protected well
13567	Indonesia				West Java				Within town centre/city	City		08/11/1963	57	55-64	Male	Married or cohabitating	2	4							0		0		0	Post graduate	Post Graduate		0		0		0	Post Graduate				5000000				Rp 5,000,000 - Rp 5,999,999	LPG - 12 KG		Branded package water
13581	China					Beijing			Near town centre/city (>25km away)	Urban	Yes	03/23/1982	38	35-44	Male	Married or cohabitating	1	3							0		0		0		0	University / College	Tertiary		0		0	Tertiary					27000
13619	China					Beijing			Near town centre/city (>25km away)	Urban	Yes	05/12/1982	38	35-44	Male	Married or cohabitating	1	3							0		0		0		0	University / College	Tertiary		0		0	Tertiary					27000
13660	Indonesia				West Java				Within town centre/city	City		05/17/1974	46	45-54	Male	Married or cohabitating	2	4							0		0		0	College graduate	Tertiary		0		0		0	Tertiary				3000000				Below Rp 5,000,000	LPG- 3 KG		Artesian well / pump
13708	China					Beijing			Near town centre/city (>25km away)	Urban	Yes	05/16/1988	32	18-34	Male	Married or cohabitating	1	3							0		0		0		0	University / College	Tertiary		0		0	Tertiary					28000
13736	Indonesia				Banten				Within town centre/city	City		10/01/1980	40	35-44	Female	Married or cohabitating	2	4							0		0		0	College (2 years)	Tertiary		0		0		0	Tertiary				7000000				Rp 7,000,000 - Rp 7,999,999	LPG - 12 KG		Branded package water
13749	Indonesia				East Java				Within town centre/city	City		08/11/1962	58	55-64	Female	Decline to answer	0	3							0		0		0	College graduate	Tertiary		0		0		0	Tertiary				300000				Below Rp 5,000,000	Not Cooking	If Household expenditure < 2,5 mio per month	Branded package water
13782	Indonesia				Borneo				Within town centre/city	City		06/16/1996	24	18-34	Female	Single or never married	0	2							0		0		0	College graduate	Tertiary		0		0		0	Tertiary				1000000				Below Rp 5,000,000	LPG - 12 KG		Refill water
13974	Indonesia				Borneo				Within town centre/city	City		08/11/1967	53	45-54	Male	Married or cohabitating	2	2							0		0		0	College graduate	Tertiary		0		0		0	Tertiary				4000000				Below Rp 5,000,000	LPG - 12 KG		Refill water
14100	Indonesia				South Sumatra				Near town centre/city (>25km away)	Urban	Yes	10/17/1965	55	55-64	Female	Married or cohabitating	4	3							0		0		0	High school / Secondary school	Below Degree		0		0		0	Below Degree				4000000				Below Rp 5,000,000	LPG - 12 KG		Refill water
14126	Japan						Kanto		Very far from town centre/city ( >40 km away)	Urban	Yes	10/25/1973	47	45-54	Female	Married or cohabitating	2	4							0		0		0		0		0	College (2 years)	Tertiary		0	Tertiary						700000
14136	Indonesia				Jakarta				Within town centre/city	City		05/28/1971	49	45-54	Female	Married or cohabitating	2	4							0		0		0	College graduate	Tertiary		0		0		0	Tertiary				5000000				Rp 5,000,000 - Rp 5,999,999	LPG - 12 KG		Refill water
14164	Indonesia				East Java				Near town centre/city (>25km away)	Urban	Yes	11/22/1967	53	45-54	Female	Married or cohabitating	3	5							0		0		0	High school / Secondary school	Below Degree		0		0		0	Below Degree				2000000				Below Rp 5,000,000	LPG- 3 KG		Protected well
14169	Indonesia				Banten				Within town centre/city	City		03/24/1972	48	45-54	Male	Married or cohabitating	2	4							0		0		0	Post graduate	Post Graduate		0		0		0	Post Graduate				500000				Below Rp 5,000,000	LPG - 12 KG		Tap water in meter
14176	Japan						Kansai		Village	Rural		06/27/1978	42	35-44	Female	Married or cohabitating	0	2							0		0		0		0		0	High school / Secondary school	Below Degree		0	Below Degree						250
14233	Japan						Kanto		Near town centre/city (>25km away)	Urban	Yes	03/08/1953	67	>65	Female	Married or cohabitating	2	3							0		0		0		0		0	College (<2 years)	Tertiary		0	Tertiary						700000
14328	Japan						Kanto		Within town centre/city	City		10/23/1970	50	45-54	Female	Single or never married	0	5							0		0		0		0		0	College (2 years)	Tertiary		0	Tertiary						180000
1787	China					Shanghai			Near town centre/city (>25km away)	Urban	Yes	01/07/1995	25	18-34	Male	Single or never married	2	5							0		0		0		0	Post Graduate	Post Graduate		0		0	Post Graduate					30000
1902	Singapore	East										08/26/1995	25	18-34	Male	Single or never married	0	6	Malay					Diploma	Tertiary		0		0		0		0		0		0	Tertiary	1900
2004	China					Xi'An			Within town centre/city	City		11/04/1988	32	18-34	Female	Married or cohabitating	1	3							0		0		0		0	Post Graduate	Post Graduate		0		0	Post Graduate					20000
2086	China					Shenzhen			Village	Rural		08/01/1997	23	18-34	Male	Single or never married	0	4							0		0		0		0	University / College	Tertiary		0		0	Tertiary					2500
2088	Japan						Kansai		Near town centre/city (>25km away)	Urban	Yes	06/10/1960	60	55-64	Female	Married or cohabitating	2	1							0		0		0		0		0	High school / Secondary school	Below Degree		0	Below Degree						700000
2097	China					Shanghai			Within town centre/city	City		07/17/1981	39	35-44	Female	Single or never married	0	2							0		0		0		0	University / College	Tertiary		0		0	Tertiary					6999
2165	Indonesia				West Java				Near town centre/city (>25km away)	Urban	No	01/14/1973	47	45-54	Male	Married or cohabitating	2	5							0		0		0	College (2 years)	Tertiary		0		0		0	Tertiary				4500000				Below Rp 5,000,000	LPG ? 5,5 KG / Blue Gas		Branded package water
2485	Japan						Kanto		Very far from town centre/city ( >40 km away)	Urban	Yes	04/11/2001	19	18-34	Female	Single or never married	0	2							0		0		0		0		0	High school / Secondary school	Below Degree		0	Below Degree						2500000
2987	France							Bretagne & Centre - Val de Loire & Normandie & Pays de la Loire				03/06/1984	36	35-44	Male	Single or never married	0	1							0		0		0		0		0		0	Post Graduate	Post Graduate	Post Graduate							2000
3009	China					Beijing			Near town centre/city (>25km away)	Urban	Yes	10/05/1984	36	35-44	Male	Married or cohabitating	1	3							0		0		0		0	University / College	Tertiary		0		0	Tertiary					12000
3076	Japan						Shikoku		Very far from town centre/city ( >40 km away)	Urban	No	08/01/1960	60	55-64	Female	Single or never married	0	3							0		0		0		0		0	High school / Secondary school	Below Degree		0	Below Degree						100000
3077	Japan						Okinawa		Near town centre/city (>25km away)	Urban	Yes	07/04/1967	53	45-54	Female	Married or cohabitating	1	3							0		0		0		0		0	College graduate	Tertiary		0	Tertiary						1000000
3304	Indonesia				Jakarta				Near town centre/city (>25km away)	Urban	Yes	08/21/1968	52	45-54	Female	Married or cohabitating	4	6							0		0		0	College graduate	Tertiary		0		0		0	Tertiary				12000000				Rp 10,000,000 - Rp 12,499,999	LPG - 12 KG		Branded package water
3624	France							Bretagne & Centre - Val de Loire & Normandie & Pays de la Loire				05/08/1985	35	35-44	Female	Married or cohabitating	0	2							0		0		0		0		0		0	High School (lycée)	Below Degree	Below Degree							3000
3625	France							Occitanie & Nouvelle Aquitaine				05/25/1981	39	35-44	Female	Married or cohabitating	5	7							0		0		0		0		0		0	High School (lycée)	Below Degree	Below Degree							1900
3629	France							lle-de-France				12/22/1990	30	18-34	Female	Single or never married	0	2							0		0		0		0		0		0	High School (lycée)	Below Degree	Below Degree							50000
3668	France							Provence-Alpes-Cote d'Azur & Auvergne-Rhone-Alpes & Corse				02/19/1963	57	55-64	Female	Separated, divorced, widowed	1	1							0		0		0		0		0		0	High School (lycée)	Below Degree	Below Degree							1200
3803	France							Bourgogne- Franche-Comté & Grand Est & Hauts-de-France				10/03/1952	68	>65	Female	Separated, divorced, widowed	3	2							0		0		0		0		0		0	Middle School (collège)	Below Degree	Below Degree							3200
3850	France							Bretagne & Centre - Val de Loire & Normandie & Pays de la Loire				06/09/1982	38	35-44	Female	Single or never married	0	1							0		0		0		0		0		0	High School (lycée)	Below Degree	Below Degree							200
3918	Japan						Kansai		Near town centre/city (>25km away)	Urban	Yes	04/08/1993	27	18-34	Female	Single or never married	0	1							0		0		0		0		0	College graduate	Tertiary		0	Tertiary						330000
4161	France							Provence-Alpes-Cote d'Azur & Auvergne-Rhone-Alpes & Corse				08/11/1955	65	>65	Female	Separated, divorced, widowed	0	1							0		0		0		0		0		0	High School (lycée)	Below Degree	Below Degree							1200
4204	France							Provence-Alpes-Cote d'Azur & Auvergne-Rhone-Alpes & Corse				01/21/1990	30	18-34	Male	Married or cohabitating	1	3							0		0		0		0		0		0	University (Université)	Tertiary	Tertiary							25000
4575	Japan						Chugoku		Near town centre/city (>25km away)	Urban	Yes	08/16/1987	33	18-34	Male	Single or never married	0	2							0		0		0		0		0	High school / Secondary school	Below Degree		0	Below Degree						3330000
4887	France							lle-de-France				06/05/1971	49	45-54	Male	Single or never married	0	1							0		0		0		0		0		0	High School (lycée)	Below Degree	Below Degree							1100
5023	France							Occitanie & Nouvelle Aquitaine				03/22/1968	52	45-54	Female	Married or cohabitating	3	5							0		0		0		0		0		0	High School (lycée)	Below Degree	Below Degree							11000
5475	Japan						Kanto		Within town centre/city	City		11/24/2002	18	18-34	Female	Single or never married	0	4							0		0		0		0		0	Grade / Elementary / Junior High school	Below Degree		0	Below Degree						700
6213	Japan						Kyushu		Very far from town centre/city ( >40 km away)	Urban	No	11/19/1986	34	18-34	Male	Single or never married	0	3							0		0		0		0		0	College graduate	Tertiary		0	Tertiary						250000
6311	Japan						Chubu		Near town centre/city (>25km away)	Urban	No	10/07/1995	25	18-34	Male	Single or never married	0	3							0		0		0		0		0	Decline to answer	Decline to answer		0	Below Degree						350
6386	France							lle-de-France				01/08/1994	26	18-34	Male	Married or cohabitating	1	3							0		0		0		0		0		0	Post Graduate	Post Graduate	Post Graduate							6000
6429	Japan						Hokkaido		Near town centre/city (>25km away)	Urban	No	04/15/1946	74	>65	Female	Separated, divorced, widowed	3	2							0		0		0		0		0	High school / Secondary school	Below Degree		0	Below Degree						5000000
6554	Hong Kong			New Territories					Within town centre/city	City		06/17/1972	48	45-54	Female	Married or cohabitating	2	4					Two		0		0	Upper Secondary / Form 6	Below Degree		0		0		0		0	Below Degree			40000
6717	France							Bretagne & Centre - Val de Loire & Normandie & Pays de la Loire				03/01/1957	63	55-64	Female	Single or never married	1	1							0		0		0		0		0		0	Post Graduate	Post Graduate	Post Graduate							900
6791	Japan						Hokkaido		Near town centre/city (>25km away)	Urban	Yes	09/20/1988	32	18-34	Male	Single or never married	0	4							0		0		0		0		0	College graduate	Tertiary		0	Tertiary						650000
7275	France							Provence-Alpes-Cote d'Azur & Auvergne-Rhone-Alpes & Corse				04/01/1990	30	18-34	Male	Married or cohabitating	1	3							0		0		0		0		0		0	Post Graduate	Post Graduate	Post Graduate							4362
7358	Japan						Kyushu		Village	Rural		09/27/1985	35	35-44	Female	Separated, divorced, widowed	0	3							0		0		0		0		0	High school / Secondary school	Below Degree		0	Below Degree						120000
7779	Japan						Chugoku		Within town centre/city	City		09/10/1978	42	35-44	Male	Married or cohabitating	1	3							0		0		0		0		0	College graduate	Tertiary		0	Tertiary						400000
8227	Indonesia				Jakarta				Within town centre/city	City		08/17/1955	65	>65	Female	Married or cohabitating	2	4							0		0		0	College graduate	Tertiary		0		0		0	Tertiary				2000000				Below Rp 5,000,000	LPG- 3 KG		Refill water
8874	Japan						Kanto		Within town centre/city	City		01/04/1952	68	>65	Male	Married or cohabitating	2	3							0		0		0		0		0	High school / Secondary school	Below Degree		0	Below Degree						105
9079	Japan						Kanto		Within town centre/city	City		09/12/1947	73	>65	Male	Married or cohabitating	3	2							0		0		0		0		0	High school / Secondary school	Below Degree		0	Below Degree						400000
9346	China					Chengdu			Within town centre/city	City		09/05/1986	34	18-34	Female	Married or cohabitating	1	5							0		0		0		0	University / College	Tertiary		0		0	Tertiary					6000
9419	Japan						Chugoku		Near town centre/city (>25km away)	Urban	Yes	11/13/1966	54	45-54	Female	Married or cohabitating	0	2							0		0		0		0		0	College (<2 years)	Tertiary		0	Tertiary						550000
9477	Japan						Kyushu		Near town centre/city (>25km away)	Urban	Yes	03/01/1997	23	18-34	Female	Married or cohabitating	1	3							0		0		0		0		0	College (<2 years)	Tertiary		0	Tertiary						190000
9632	China					Harbin			Within town centre/city	City		12/11/1962	58	55-64	Male	Married or cohabitating	1	3							0		0		0		0	University / College	Tertiary		0		0	Tertiary					5400
9676	Indonesia				Jakarta				Within town centre/city	City		12/14/1991	29	18-34	Female	Single or never married	1	5							0		0		0	College graduate	Tertiary		0		0		0	Tertiary				8000000				Rp 8,000,000 - Rp 8,999,999	Electricity		Branded package water
9702	Japan						Kanto		Near town centre/city (>25km away)	Urban	No	09/14/1992	28	18-34	Male	Single or never married	0	4							0		0		0		0		0	Grade / Elementary / Junior High school	Below Degree		0	Below Degree						300000
9787	Japan						Kansai		Near town centre/city (>25km away)	Urban	Yes	07/24/2000	20	18-34	Female	Single or never married	0	4							0		0		0		0		0	High school / Secondary school	Below Degree		0	Below Degree						10000
9945	Japan						Kanto		Near town centre/city (>25km away)	Urban	Yes	05/28/1992	28	18-34	Male	Single or never married	0	1							0		0		0		0		0	High school / Secondary school	Below Degree		0	Below Degree						90000
10466	Japan						Chubu		Within town centre/city	City		01/25/1950	70	>65	Male	Married or cohabitating	2	2							0		0		0		0		0	College graduate	Tertiary		0	Tertiary						250000
10513	Japan						Kansai		Near town centre/city (>25km away)	Urban	No	02/22/1950	70	>65	Male	Married or cohabitating	2	2							0		0		0		0		0	College graduate	Tertiary		0	Tertiary						4000000
10712	France							Bourgogne- Franche-Comté & Grand Est & Hauts-de-France				12/06/1954	66	>65	Male	Married or cohabitating	0	2							0		0		0		0		0		0	High School (lycée)	Below Degree	Below Degree							2200
10856	Japan						Chubu		Near town centre/city (>25km away)	Urban	No	10/15/1989	31	18-34	Male	Single or never married	1	3							0		0		0		0		0	College graduate	Tertiary		0	Tertiary						6000000
10949	Japan						Kanto		Within town centre/city	City		01/26/1947	73	>65	Male	Single or never married	0	1							0		0		0		0		0	College graduate	Tertiary		0	Tertiary						60000
11029	Indonesia				Borneo				Within town centre/city	City		01/05/1999	21	18-34	Female	Single or never married	0	4							0		0		0	Grade / Elementary / Junior High school	Below Degree		0		0		0	Below Degree				1300000				Below Rp 5,000,000	LPG - 12 KG		Refill water
11039	France							Occitanie & Nouvelle Aquitaine				10/12/1974	46	45-54	Male	Single or never married	0	1							0		0		0		0		0		0	High School (lycée)	Below Degree	Below Degree							1400
11110	Japan						Kanto		Very far from town centre/city ( >40 km away)	Urban	Yes	08/24/2000	20	18-34	Female	Single or never married	0	4							0		0		0		0		0	High school / Secondary school	Below Degree		0	Below Degree						400
11146	Indonesia				Jakarta				Within town centre/city	City		12/05/1955	65	>65	Female	Married or cohabitating	2	4							0		0		0	College graduate	Tertiary		0		0		0	Tertiary				2000000				Below Rp 5,000,000	LPG- 3 KG		Refill water
11255	China					Xi'An			Within town centre/city	City		05/17/1978	42	35-44	Male	Married or cohabitating	2	4							0		0		0		0	University / College	Tertiary		0		0	Tertiary					15000
11307	China					Chengdu			Within town centre/city	City		12/27/1979	41	35-44	Female	Married or cohabitating	2	4							0		0		0		0	University / College	Tertiary		0		0	Tertiary					15000
11409	France							lle-de-France				12/04/1953	67	>65	Female	Single or never married	0	1							0		0		0		0		0		0	University (Université)	Tertiary	Tertiary							2990
12270	Indonesia				Borneo				Near town centre/city (>25km away)	Urban	Yes	08/22/1989	31	18-34	Female	Married or cohabitating	2	4							0		0		0	High school / Secondary school	Below Degree		0		0		0	Below Degree				3500000				Below Rp 5,000,000	LPG- 3 KG		Refill water
12392	China					Xi'An			Within town centre/city	City		01/09/1988	32	18-34	Female	Married or cohabitating	1	3							0		0		0		0	University / College	Tertiary		0		0	Tertiary					30000
12829	China					Shenzhen			Near town centre/city (>25km away)	Urban	Yes	11/12/1990	30	18-34	Male	Married or cohabitating	1	3							0		0		0		0	Senior High School / Vocational School	Below Degree		0		0	Below Degree					4700
12859	Japan						Kyushu		Near town centre/city (>25km away)	Urban	No	03/01/1949	71	>65	Male	Married but not living together	3	1							0		0		0		0		0	College graduate	Tertiary		0	Tertiary						145000
12890	France							Bretagne & Centre - Val de Loire & Normandie & Pays de la Loire				12/15/1975	45	45-54	Male	Single or never married	0	1							0		0		0		0		0		0	High School (lycée)	Below Degree	Below Degree							492
12892	China					Xi'An			Within town centre/city	City		01/14/1984	36	35-44	Female	Married or cohabitating	2	6							0		0		0		0	University / College	Tertiary		0		0	Tertiary					6000
13290	France							Bretagne & Centre - Val de Loire & Normandie & Pays de la Loire				08/12/1968	52	45-54	Male	Single or never married	0	1							0		0		0		0		0		0	High School (lycée)	Below Degree	Below Degree							500
13340	France							Provence-Alpes-Cote d'Azur & Auvergne-Rhone-Alpes & Corse				05/11/1968	52	45-54	Male	Single or never married	1	2							0		0		0		0		0		0	High School (lycée)	Below Degree	Below Degree							720
13429	Japan						Okinawa		Within town centre/city	City		02/22/1983	37	35-44	Male	Decline to answer	0	1							0		0		0		0		0	Grade / Elementary / Junior High school	Below Degree		0	Below Degree						100000
14245	Japan						Hokkaido		Within town centre/city	City		03/25/1975	45	45-54	Female	Single or never married	0	2							0		0		0		0		0	High school / Secondary school	Below Degree		0	Below Degree						200000
1514	China					Shanghai			Within town centre/city	City		04/14/1983	37	35-44	Male	Married or cohabitating	1	3							0		0		0		0	Post Graduate	Post Graduate		0		0	Post Graduate					50000
1910	Japan						Kansai		Near town centre/city (>25km away)	Urban	No	06/11/1953	67	>65	Female	Married or cohabitating	3	3							0		0		0		0		0	High school / Secondary school	Below Degree		0	Below Degree						250000
1999	Japan						Kanto		Within town centre/city	City		12/18/1954	66	>65	Female	Married or cohabitating	1	3							0		0		0		0		0	College (2 years)	Tertiary		0	Tertiary						6000000
2472	Japan						Hokkaido		Within town centre/city	City		03/10/1990	30	18-34	Male	Married or cohabitating	2	4							0		0		0		0		0	Post Graduate	Post Graduate		0	Post Graduate						4000000
2564	France							Provence-Alpes-Cote d'Azur & Auvergne-Rhone-Alpes & Corse				07/06/1976	44	35-44	Female	Single or never married	0	1							0		0		0		0		0		0	High School (lycée)	Below Degree	Below Degree							500
2653	France							Occitanie & Nouvelle Aquitaine				11/22/1996	24	18-34	Male	Single or never married	2	2							0		0		0		0		0		0	University (Université)	Tertiary	Tertiary							6000
2743	China					Shanghai			Within town centre/city	City		10/28/1996	24	18-34	Male	Single or never married	0	1							0		0		0		0	University / College	Tertiary		0		0	Tertiary					8000
2841	Japan						Tohoku		Within town centre/city	City		01/08/1988	32	18-34	Male	Married or cohabitating	2	5							0		0		0		0		0	College graduate	Tertiary		0	Tertiary						5000000
2871	China					Beijing			Within town centre/city	City		05/03/1964	56	55-64	Male	Married or cohabitating	1	2							0		0		0		0	University / College	Tertiary		0		0	Tertiary					20000
2951	Japan						Chubu		Near town centre/city (>25km away)	Urban	Yes	01/15/1987	33	18-34	Female	Married but not living together	1	3							0		0		0		0		0	College graduate	Tertiary		0	Tertiary						3500000
2958	China					Beijing			Within town centre/city	City		12/01/1975	45	45-54	Male	Married or cohabitating	1	5							0		0		0		0	University / College	Tertiary		0		0	Tertiary					50000
3485	France							Bourgogne- Franche-Comté & Grand Est & Hauts-de-France				05/09/1949	71	>65	Female	Married or cohabitating	1	2							0		0		0		0		0		0	High School (lycée)	Below Degree	Below Degree							2500
3871	France							Bretagne & Centre - Val de Loire & Normandie & Pays de la Loire				02/04/1965	55	55-64	Male	Married or cohabitating	1	3							0		0		0		0		0		0	Middle School (collège)	Below Degree	Below Degree							2100
4149	France							Occitanie & Nouvelle Aquitaine				06/09/1978	42	35-44	Female	Single or never married	0	1							0		0		0		0		0		0	University (Université)	Tertiary	Tertiary							2500
4169	France							lle-de-France				03/07/1987	33	18-34	Female	Married or cohabitating	1	3							0		0		0		0		0		0	University (Université)	Tertiary	Tertiary							1500
4443	France							lle-de-France				01/01/1947	73	>65	Male	Married or cohabitating	2	3							0		0		0		0		0		0	Post Graduate	Post Graduate	Post Graduate							4000
4595	China					Beijing			Within town centre/city	City		05/16/1985	35	35-44	Male	Married or cohabitating	1	3							0		0		0		0	University / College	Tertiary		0		0	Tertiary					13000
5042	China					Shanghai			Within town centre/city	City		02/08/1986	34	18-34	Male	Married or cohabitating	1	3							0		0		0		0	University / College	Tertiary		0		0	Tertiary					30000
5232	France							Bourgogne- Franche-Comté & Grand Est & Hauts-de-France				01/03/2000	20	18-34	Male	Single or never married	0	1							0		0		0		0		0		0	High School (lycée)	Below Degree	Below Degree							860
5339	France							Occitanie & Nouvelle Aquitaine				06/04/1999	21	18-34	Male	Single or never married	0	1							0		0		0		0		0		0	University (Université)	Tertiary	Tertiary							160
6147	Hong Kong			Kowloon					Within town centre/city	City		11/11/1965	55	55-64	Female	Single or never married	0	3					Three		0		0	Upper Secondary / Form 6	Below Degree		0		0		0		0	Below Degree			19000
6483	France							lle-de-France				05/21/1993	27	18-34	Female	Single or never married	0	2							0		0		0		0		0		0	Post Graduate	Post Graduate	Post Graduate							900
7233	France							Bourgogne- Franche-Comté & Grand Est & Hauts-de-France				03/28/1991	29	18-34	Female	Single or never married	2	4							0		0		0		0		0		0	High School (lycée)	Below Degree	Below Degree							2000
7745	Singapore	Central										05/09/1989	31	18-34	Male	Married or cohabitating	2	4	Malay					Post Graduate	Post Graduate		0		0		0		0		0		0	Post Graduate	200000
10291	China					Xi'An			Within town centre/city	City		04/13/1995	25	18-34	Female	Married or cohabitating	1	3							0		0		0		0	University / College	Tertiary		0		0	Tertiary					20000
10573	Japan						Okinawa		Village	Rural		09/04/1985	35	35-44	Male	Single or never married	0	1							0		0		0		0		0	High school / Secondary school	Below Degree		0	Below Degree						250000
11870	China					Beijing			Within town centre/city	City		01/06/1982	38	35-44	Female	Single or never married	0	2							0		0		0		0	Senior High School / Vocational School	Below Degree		0		0	Below Degree					5000
12252	China					Xiamen			Very far from town centre/city ( >40 km away)	Urban	Yes	04/21/1984	36	35-44	Female	Married or cohabitating	1	3							0		0		0		0	University / College	Tertiary		0		0	Tertiary					1000
12718	France							Provence-Alpes-Cote d'Azur & Auvergne-Rhone-Alpes & Corse				09/05/1957	63	55-64	Female	Married or cohabitating	3	2							0		0		0		0		0		0	High School (lycée)	Below Degree	Below Degree							2300
12980	France							Occitanie & Nouvelle Aquitaine				04/15/1963	57	55-64	Female	Separated, divorced, widowed	2	1							0		0		0		0		0		0	High School (lycée)	Below Degree	Below Degree							1600
12999	China					Harbin			Within town centre/city	City		07/04/1972	48	45-54	Male	Married or cohabitating	2	4							0		0		0		0	Junior Middle School	Below Degree		0		0	Below Degree					6000
13098	Indonesia				Sulawesi				Within town centre/city	City		03/11/1965	55	55-64	Male	Separated, divorced, widowed	2	3							0		0		0	High school / Secondary school	Below Degree		0		0		0	Below Degree				5000000				Rp 5,000,000 - Rp 5,999,999	LPG - 12 KG		Refill water
13183	France							Bretagne & Centre - Val de Loire & Normandie & Pays de la Loire				08/14/1973	47	45-54	Male	Single or never married	0	2							0		0		0		0		0		0	High School (lycée)	Below Degree	Below Degree							1700
13274	Japan						Tohoku		Within town centre/city	City		09/17/1946	74	>65	Female	Married or cohabitating	2	7							0		0		0		0		0	High school / Secondary school	Below Degree		0	Below Degree						900000
14236	Japan						Kanto		Within town centre/city	City		08/09/1974	46	45-54	Female	Married or cohabitating	0	2							0		0		0		0		0	College (2 years)	Tertiary		0	Tertiary						700000
12911	Indonesia				West Java				Near town centre/city (>25km away)	Urban	Yes	04/10/1970	50	45-54	Female	Single or never married	0	2							0		0		0	College graduate	Tertiary		0		0		0	Tertiary				2000000				Below Rp 5,000,000	LPG - 12 KG		Branded package water
14062	Indonesia				Central Java				Within town centre/city	City		06/05/1984	36	35-44	Male	Married or cohabitating	1	4							0		0		0	Post graduate	Post Graduate		0		0		0	Post Graduate				5000000				Rp 5,000,000 - Rp 5,999,999	LPG - 12 KG		Branded package water
14070	Indonesia				Jakarta				Within town centre/city	City		02/06/1970	50	45-54	Male	Married or cohabitating	2	4							0		0		0	College graduate	Tertiary		0		0		0	Tertiary				9000000				Rp 9,000,000 - Rp 9,999,999	LPG - 12 KG		Branded package water
14234	Indonesia				Banten				Near town centre/city (>25km away)	Urban	Yes	08/01/1962	58	55-64	Male	Married or cohabitating	2	4							0		0		0	High school / Secondary school	Below Degree		0		0		0	Below Degree				4000000				Below Rp 5,000,000	LPG- 3 KG		Branded package water
14283	Indonesia				Jakarta				Within town centre/city	City		01/10/1980	40	35-44	Male	Married or cohabitating	1	3							0		0		0	Post graduate	Post Graduate		0		0		0	Post Graduate				15000000				Rp 15,000,000 - Rp 16,999,999	LPG - 12 KG		Branded package water
14333	Indonesia				North Sumatra				Near town centre/city (>25km away)	Urban	Yes	12/07/1974	46	45-54	Male	Married but not living together	3	1							0		0		0	High school / Secondary school	Below Degree		0		0		0	Below Degree				6400000				Rp 6,000,000 - Rp 6,999,999	LPG ? 5,5 KG / Blue Gas		Branded package water
14380	Indonesia				East Java				Within town centre/city	City		08/13/1973	47	45-54	Male	Married or cohabitating	2	5							0		0		0	College graduate	Tertiary		0		0		0	Tertiary				4000000				Below Rp 5,000,000	LPG- 3 KG		Branded package water
14406	Japan						Kansai		Near town centre/city (>25km away)	Urban	Yes	11/02/1964	56	55-64	Female	Married or cohabitating	3	2							0		0		0		0		0	High school / Secondary school	Below Degree		0	Below Degree						250000
14424	Japan						Kanto		Within town centre/city	City		06/25/1973	47	45-54	Female	Married or cohabitating	3	3							0		0		0		0		0	College graduate	Tertiary		0	Tertiary						700000
14438	Japan						Tohoku		Near town centre/city (>25km away)	Urban	No	02/01/1954	66	>65	Male	Single or never married	0	1							0		0		0		0		0	College graduate	Tertiary		0	Tertiary						220000
14491	Japan						Hokkaido		Near town centre/city (>25km away)	Urban	Yes	06/01/1943	77	>65	Female	Separated, divorced, widowed	0	1							0		0		0		0		0	High school / Secondary school	Below Degree		0	Below Degree						160000
14504	Indonesia				East Java				Within town centre/city	City		01/08/1972	48	45-54	Male	Married or cohabitating	4	4							0		0		0	College (<2 years)	Tertiary		0		0		0	Tertiary				6000000				Rp 6,000,000 - Rp 6,999,999	LPG - 12 KG		Branded package water
14566	Indonesia				West Java				Near town centre/city (>25km away)	Urban	Yes	04/07/1974	46	45-54	Female	Married or cohabitating	2	4							0		0		0	High school / Secondary school	Below Degree		0		0		0	Below Degree				3000000				Below Rp 5,000,000	LPG - 12 KG		Tap water in meter
14586	Indonesia				Banten				Within town centre/city	City		06/05/1980	40	35-44	Female	Married or cohabitating	2	4							0		0		0	College (<2 years)	Tertiary		0		0		0	Tertiary				6500000				Rp 6,000,000 - Rp 6,999,999	LPG - 12 KG		Refill water
14650	Japan						Kansai		Within town centre/city	City		09/19/1950	70	>65	Female	Single or never married	0	2							0		0		0		0		0	High school / Secondary school	Below Degree		0	Below Degree						50000
14671	Japan						Kansai		Near town centre/city (>25km away)	Urban	Yes	09/03/1953	67	>65	Female	Married or cohabitating	2	2							0		0		0		0		0	College graduate	Tertiary		0	Tertiary						210000
14692	Indonesia				East Java				Within town centre/city	City		04/27/1954	66	>65	Male	Married or cohabitating	4	4							0		0		0	High school / Secondary school	Below Degree		0		0		0	Below Degree				2500000				Below Rp 5,000,000	LPG- 3 KG		Branded package water
14697	France							Occitanie & Nouvelle Aquitaine				03/20/1962	58	55-64	Male	Separated, divorced, widowed	2	1							0		0		0		0		0		0	High School (lycée)	Below Degree	Below Degree							1500
14707	Indonesia				East Java				Very far from town centre/city ( >40 km away)	Urban	No	11/19/1974	46	45-54	Male	Married or cohabitating	3	3							0		0		0	Grade / Elementary / Junior High school	Below Degree		0		0		0	Below Degree				4000000				Below Rp 5,000,000	LPG- 3 KG		Protected well
14732	Indonesia				North Sumatra				Within town centre/city	City		03/09/1962	58	55-64	Female	Married or cohabitating	2	3							0		0		0	College graduate	Tertiary		0		0		0	Tertiary				2500000				Below Rp 5,000,000	LPG - 12 KG		Branded package water
14760	Japan						Chubu		Near town centre/city (>25km away)	Urban	No	12/31/1977	43	35-44	Female	Married or cohabitating	4	8							0		0		0		0		0	College graduate	Tertiary		0	Tertiary						400000
14794	Indonesia				Jakarta				Within town centre/city	City		04/30/1980	40	35-44	Female	Married or cohabitating	1	3							0		0		0	College (2 years)	Tertiary		0		0		0	Tertiary				7000000				Rp 7,000,000 - Rp 7,999,999	LPG - 12 KG		Branded package water
14810	Indonesia				Sulawesi				Within town centre/city	City		05/11/1995	25	18-34	Male	Single or never married	0	6							0		0		0	College graduate	Tertiary		0		0		0	Tertiary				12000000				Rp 10,000,000 - Rp 12,499,999	LPG - 12 KG		Branded package water
14868	Indonesia				East Java				Within town centre/city	City		05/13/1974	46	45-54	Male	Married or cohabitating	1	3							0		0		0	College graduate	Tertiary		0		0		0	Tertiary				3000000				Below Rp 5,000,000	LPG ? 5,5 KG / Blue Gas		Branded package water
14893	Indonesia				West Java				Near town centre/city (>25km away)	Urban	Yes	10/25/1972	48	45-54	Male	Single or never married	0	1							0		0		0	High school / Secondary school	Below Degree		0		0		0	Below Degree				4500000				Below Rp 5,000,000	Electricity		Branded package water
14906	Indonesia				Jakarta				Within town centre/city	City		11/06/1995	25	18-34	Female	Married or cohabitating	2	5							0		0		0	College graduate	Tertiary		0		0		0	Tertiary				8000000				Rp 8,000,000 - Rp 8,999,999	LPG - 12 KG		Branded package water
14974	France							Bourgogne- Franche-Comté & Grand Est & Hauts-de-France				02/08/1979	41	35-44	Female	Single or never married	2	3							0		0		0		0		0		0	High School (lycée)	Below Degree	Below Degree							877
15005	Indonesia				Banten				Within town centre/city	City		04/08/1969	51	45-54	Male	Married or cohabitating	2	4							0		0		0	Post graduate	Post Graduate		0		0		0	Post Graduate				5000000				Rp 5,000,000 - Rp 5,999,999	LPG - 12 KG		Branded package water
15053	China					Xi'An			Within town centre/city	City		03/12/1984	36	35-44	Female	Married or cohabitating	1	5							0		0		0		0	University / College	Tertiary		0		0	Tertiary					16000
15115	Indonesia				North Sumatra				Within town centre/city	City		08/05/1960	60	55-64	Female	Married or cohabitating	2	4							0		0		0	College graduate	Tertiary		0		0		0	Tertiary				3500000				Below Rp 5,000,000	LPG - 12 KG		Branded package water
15156	Indonesia				Banten				Within town centre/city	City		04/11/1982	38	35-44	Female	Married or cohabitating	2	4							0		0		0	College graduate	Tertiary		0		0		0	Tertiary				12000000				Rp 10,000,000 - Rp 12,499,999	LPG - 12 KG		Branded package water
15333	France							Provence-Alpes-Cote d'Azur & Auvergne-Rhone-Alpes & Corse				12/31/1967	53	45-54	Male	Separated, divorced, widowed	4	1							0		0		0		0		0		0	High School (lycée)	Below Degree	Below Degree							13500
15349	Indonesia				Borneo				Within town centre/city	City		01/15/1993	27	18-34	Female	Married or cohabitating	3	4							0		0		0	College (2 years)	Tertiary		0		0		0	Tertiary				4000000				Below Rp 5,000,000	LPG- 3 KG		Refill water
15386	Indonesia				West Java				Near town centre/city (>25km away)	Urban	Yes	02/02/1972	48	45-54	Female	Married or cohabitating	2	4							0		0		0	College graduate	Tertiary		0		0		0	Tertiary				4000000				Below Rp 5,000,000	LPG- 3 KG		Tap water in meter
15391	Singapore	East										01/01/1985	35	35-44	Male	Married or cohabitating	2	4	Indian					Degree	Tertiary		0		0		0		0		0		0	Tertiary	5000
15427	Indonesia				West Java				Within town centre/city	City		09/22/1963	57	55-64	Female	Separated, divorced, widowed	3	3							0		0		0	College (2 years)	Tertiary		0		0		0	Tertiary				3500000				Below Rp 5,000,000	LPG - 12 KG		Tap water in meter
15645	Indonesia				Banten				Within town centre/city	City		05/22/1979	41	35-44	Male	Married or cohabitating	2	4							0		0		0	College (2 years)	Tertiary		0		0		0	Tertiary				5000000				Rp 5,000,000 - Rp 5,999,999	LPG- 3 KG		Refill water
15696	Indonesia				West Java				Within town centre/city	City		02/21/1953	67	>65	Male	Married or cohabitating	4	5							0		0		0	Post graduate	Post Graduate		0		0		0	Post Graduate				5000000				Rp 5,000,000 - Rp 5,999,999	LPG- 3 KG		Branded package water
15800	China					Chengdu			Within town centre/city	City		06/09/1975	45	45-54	Male	Married or cohabitating	1	5							0		0		0		0	University / College	Tertiary		0		0	Tertiary					50000
15900	China					Beijing			Within town centre/city	City		04/17/1975	45	45-54	Male	Married or cohabitating	1	3							0		0		0		0	Post Graduate	Post Graduate		0		0	Post Graduate					20000
15924	China					Beijing			Near town centre/city (>25km away)	Urban	Yes	03/16/1977	43	35-44	Male	Married or cohabitating	2	4							0		0		0		0	University / College	Tertiary		0		0	Tertiary					6500
15972	China					Chengdu			Within town centre/city	City		02/07/1985	35	35-44	Male	Married or cohabitating	1	3							0		0		0		0	University / College	Tertiary		0		0	Tertiary					6000
15988	Indonesia				Banten				Near town centre/city (>25km away)	Urban	Yes	01/14/1989	31	18-34	Female	Single or never married	0	2							0		0		0	College graduate	Tertiary		0		0		0	Tertiary				5000000				Rp 5,000,000 - Rp 5,999,999	LPG- 3 KG		Branded package water
16015	Indonesia				Jakarta				Within town centre/city	City		08/26/1963	57	55-64	Female	Married or cohabitating	1	4							0		0		0	College graduate	Tertiary		0		0		0	Tertiary				6000000				Rp 6,000,000 - Rp 6,999,999	LPG - 12 KG		Branded package water
16035	China					Beijing			Within town centre/city	City		12/20/1996	24	18-34	Male	Married or cohabitating	1	3							0		0		0		0	Post Graduate	Post Graduate		0		0	Post Graduate					12000
16075	Indonesia				Bali				Within town centre/city	City		08/22/1976	44	35-44	Male	Married or cohabitating	1	3							0		0		0	High school / Secondary school	Below Degree		0		0		0	Below Degree				6000000				Rp 6,000,000 - Rp 6,999,999	LPG- 3 KG		Branded package water
16230	China					Beijing			Near town centre/city (>25km away)	Urban	Yes	04/18/1988	32	18-34	Male	Married or cohabitating	1	3							0		0		0		0	University / College	Tertiary		0		0	Tertiary					26500
16264	China					Xi'An			Within town centre/city	City		05/03/1989	31	18-34	Male	Married or cohabitating	1	2							0		0		0		0	Senior High School / Vocational School	Below Degree		0		0	Below Degree					10000
16300	Japan						Kansai		Near town centre/city (>25km away)	Urban	No	09/25/1959	61	55-64	Female	Single or never married	0	1							0		0		0		0		0	Post Graduate	Post Graduate		0	Post Graduate						240000
16357	China					Shanghai			Near town centre/city (>25km away)	Urban	Yes	04/15/1994	26	18-34	Female	Married or cohabitating	1	3							0		0		0		0	University / College	Tertiary		0		0	Tertiary					10000
16409	China					Beijing			Near town centre/city (>25km away)	Urban	Yes	05/13/1984	36	35-44	Male	Married or cohabitating	1	3							0		0		0		0	University / College	Tertiary		0		0	Tertiary					26800
16468	China					Shanghai			Near town centre/city (>25km away)	Urban	Yes	01/18/1989	31	18-34	Male	Married or cohabitating	1	3							0		0		0		0	University / College	Tertiary		0		0	Tertiary					25500
16512	China					Beijing			Within town centre/city	City		08/30/1976	44	35-44	Male	Married or cohabitating	1	3							0		0		0		0	University / College	Tertiary		0		0	Tertiary					14000
16570	China					Shenzhen			Within town centre/city	City		06/03/1993	27	18-34	Male	Married or cohabitating	1	3							0		0		0		0	University / College	Tertiary		0		0	Tertiary					15000
16694	Indonesia				West Java				Within town centre/city	City		07/06/1960	60	55-64	Male	Married or cohabitating	1	3							0		0		0	Post graduate	Post Graduate		0		0		0	Post Graduate				5000000				Rp 5,000,000 - Rp 5,999,999	Electricity		Refill water
16700	China					Beijing			Near town centre/city (>25km away)	Urban	Yes	09/14/1997	23	18-34	Female	Married or cohabitating	1	4							0		0		0		0	University / College	Tertiary		0		0	Tertiary					36000
16727	Indonesia				West Java				Near town centre/city (>25km away)	Urban	Yes	01/18/1956	64	55-64	Male	Married or cohabitating	2	4							0		0		0	College (2 years)	Tertiary		0		0		0	Tertiary				8000000				Rp 8,000,000 - Rp 8,999,999	LPG - 12 KG		Branded package water
16761	Indonesia				East Java				Within town centre/city	City		10/06/1982	38	35-44	Female	Married or cohabitating	2	4							0		0		0	College graduate	Tertiary		0		0		0	Tertiary				5000000				Rp 5,000,000 - Rp 5,999,999	LPG - 12 KG		Branded package water
16789	Indonesia				East Java				Within town centre/city	City		08/04/1985	35	35-44	Male	Married or cohabitating	1	4							0		0		0	College graduate	Tertiary		0		0		0	Tertiary				3000000				Below Rp 5,000,000	LPG - 12 KG		Refill water
16814	Indonesia				South Sumatra				Within town centre/city	City		09/02/1962	58	55-64	Female	Married or cohabitating	2	4							0		0		0	College graduate	Tertiary		0		0		0	Tertiary				3500000000				60,000,000 and above	LPG - 12 KG		Branded package water
16859	Indonesia				Jakarta				Within town centre/city	City		06/13/1961	59	55-64	Male	Married or cohabitating	3	5							0		0		0	College graduate	Tertiary		0		0		0	Tertiary				8000000				Rp 8,000,000 - Rp 8,999,999	LPG - 12 KG		Branded package water
16895	Indonesia				Jakarta				Within town centre/city	City		08/26/1963	57	55-64	Female	Married or cohabitating	1	4							0		0		0	College graduate	Tertiary		0		0		0	Tertiary				6000000				Rp 6,000,000 - Rp 6,999,999	LPG - 12 KG		Branded package water
17052	China					Shanghai			Within town centre/city	City		05/06/1986	34	18-34	Male	Married or cohabitating	1	3							0		0		0		0	University / College	Tertiary		0		0	Tertiary					23000
17071	Singapore	North East										01/25/1982	38	35-44	Female	Married or cohabitating	3	5	Chinese		Three			Degree	Tertiary		0		0		0		0		0		0	Tertiary	16000
17162	Indonesia				Central Java				Within town centre/city	City		05/10/1960	60	55-64	Male	Married or cohabitating	2	4							0		0		0	College graduate	Tertiary		0		0		0	Tertiary				7000000				Rp 7,000,000 - Rp 7,999,999	Electricity		Tap water in meter
17203	Indonesia				North Sumatra				Within town centre/city	City		05/07/1954	66	>65	Female	Separated, divorced, widowed	3	3							0		0		0	High school / Secondary school	Below Degree		0		0		0	Below Degree				4000000				Below Rp 5,000,000	LPG - 12 KG		Tap water in meter
17218	Indonesia				Borneo				Within town centre/city	City		08/14/1995	25	18-34	Male	Single or never married	0	4							0		0		0	College (2 years)	Tertiary		0		0		0	Tertiary				2500000				Below Rp 5,000,000	LPG- 3 KG		Tap water in meter
17229	Singapore	West										09/10/1976	44	35-44	Female	Married or cohabitating	2	4	Chinese		Three			Diploma	Tertiary		0		0		0		0		0		0	Tertiary	8500
17436	China					Xi'An			Within town centre/city	City		12/06/1989	31	18-34	Female	Married or cohabitating	1	3							0		0		0		0	University / College	Tertiary		0		0	Tertiary					5000
17544	China					Beijing			Near town centre/city (>25km away)	Urban	Yes	05/08/1978	42	35-44	Male	Separated, divorced, widowed	1	3							0		0		0		0	University / College	Tertiary		0		0	Tertiary					29500
17584	China					Shanghai			Within town centre/city	City		10/12/1990	30	18-34	Male	Married or cohabitating	1	3							0		0		0		0	University / College	Tertiary		0		0	Tertiary					12000
17665	China					Chengdu			Within town centre/city	City		07/12/1987	33	18-34	Female	Single or never married	0	4							0		0		0		0	University / College	Tertiary		0		0	Tertiary					5000
17731	Indonesia				Central Java				Near town centre/city (>25km away)	Urban	Yes	03/27/1973	47	45-54	Male	Married or cohabitating	2	4							0		0		0	College graduate	Tertiary		0		0		0	Tertiary				3000000				Below Rp 5,000,000	LPG - 12 KG		Branded package water
17747	Indonesia				East Java				Within town centre/city	City		06/13/1973	47	45-54	Female	Married or cohabitating	2	4							0		0		0	College (2 years)	Tertiary		0		0		0	Tertiary				4000000				Below Rp 5,000,000	LPG- 3 KG		Refill water
17756	France							lle-de-France				03/01/1983	37	35-44	Male	Single or never married	2	4							0		0		0		0		0		0	High School (lycée)	Below Degree	Below Degree							2500
17850	France							lle-de-France				11/05/1976	44	35-44	Male	Single or never married	2	1							0		0		0		0		0		0	High School (lycée)	Below Degree	Below Degree							1800
17892	France							lle-de-France				01/30/1977	43	35-44	Male	Separated, divorced, widowed	2	3							0		0		0		0		0		0	High School (lycée)	Below Degree	Below Degree							1500
18060	China					Chengdu			Near town centre/city (>25km away)	Urban	Yes	01/03/1994	26	18-34	Female	Married or cohabitating	1	3							0		0		0		0	University / College	Tertiary		0		0	Tertiary					5000
18137	China					Xiamen			Within town centre/city	City		08/25/1994	26	18-34	Female	Married or cohabitating	1	4							0		0		0		0	University / College	Tertiary		0		0	Tertiary					14500
18164	China					Chengdu			Within town centre/city	City		01/22/1986	34	18-34	Female	Married or cohabitating	1	3							0		0		0		0	Post Graduate	Post Graduate		0		0	Post Graduate					4000
18170	France							Bourgogne- Franche-Comté & Grand Est & Hauts-de-France				12/04/1960	60	55-64	Male	Single or never married	0	1							0		0		0		0		0		0	High School (lycée)	Below Degree	Below Degree							2650
18184	Indonesia				West Java				Near town centre/city (>25km away)	Urban	Yes	03/11/1974	46	45-54	Male	Married or cohabitating	2	4							0		0		0	Post graduate	Post Graduate		0		0		0	Post Graduate				2500000				Below Rp 5,000,000	LPG - 12 KG		Branded package water
18187	France							Bourgogne- Franche-Comté & Grand Est & Hauts-de-France				10/20/1956	64	55-64	Male	Married or cohabitating	2	4							0		0		0		0		0		0	High School (lycée)	Below Degree	Below Degree							2500
18213	China					Chengdu			Within town centre/city	City		01/09/1990	30	18-34	Male	Married or cohabitating	1	3							0		0		0		0	University / College	Tertiary		0		0	Tertiary					8000
18297	China					Chengdu			Within town centre/city	City		12/16/1999	21	18-34	Male	Single or never married	0	3							0		0		0		0	University / College	Tertiary		0		0	Tertiary					4300
18373	China					Xi'An			Within town centre/city	City		12/27/1988	32	18-34	Female	Married or cohabitating	1	3							0		0		0		0	Post Graduate	Post Graduate		0		0	Post Graduate					32000
18418	China					Shanghai			Near town centre/city (>25km away)	Urban	Yes	02/18/1992	28	18-34	Male	Married or cohabitating	2	4							0		0		0		0	University / College	Tertiary		0		0	Tertiary					12000
18451	France							Provence-Alpes-Cote d'Azur & Auvergne-Rhone-Alpes & Corse				12/10/1969	51	45-54	Male	Married or cohabitating	2	4							0		0		0		0		0		0	University (Université)	Tertiary	Tertiary							3700
18487	China					Xi'An			Near town centre/city (>25km away)	Urban	Yes	01/21/1993	27	18-34	Female	Married or cohabitating	1	5							0		0		0		0	University / College	Tertiary		0		0	Tertiary					10000
18646	Japan						Okinawa		Near town centre/city (>25km away)	Urban	No	07/24/1962	58	55-64	Male	Married or cohabitating	3	2							0		0		0		0		0	College graduate	Tertiary		0	Tertiary						300000
18679	France							Bretagne & Centre - Val de Loire & Normandie & Pays de la Loire				12/05/1982	38	35-44	Male	Separated, divorced, widowed	2	1							0		0		0		0		0		0	High School (lycée)	Below Degree	Below Degree							1580
18761	Indonesia				Central Java				Near town centre/city (>25km away)	Urban	Yes	05/24/1990	30	18-34	Male	Married or cohabitating	2	5							0		0		0	College graduate	Tertiary		0		0		0	Tertiary				3000000				Below Rp 5,000,000	LPG - 12 KG		Branded package water
18836	France							Bourgogne- Franche-Comté & Grand Est & Hauts-de-France				08/20/1977	43	35-44	Female	Separated, divorced, widowed	4	4							0		0		0		0		0		0	High School (lycée)	Below Degree	Below Degree							900
19005	France							Provence-Alpes-Cote d'Azur & Auvergne-Rhone-Alpes & Corse				04/10/1998	22	18-34	Female	Single or never married	0	2							0		0		0		0		0		0	Post Graduate	Post Graduate	Post Graduate							30000
19054	France							Occitanie & Nouvelle Aquitaine				10/29/1956	64	55-64	Female	Single or never married	2	1							0		0		0		0		0		0	Primary (ecole primaire)	Below Degree	Below Degree							850
19156	France							Bourgogne- Franche-Comté & Grand Est & Hauts-de-France				02/14/1994	26	18-34	Male	Married or cohabitating	0	2							0		0		0		0		0		0	University (Université)	Tertiary	Tertiary							2000
19173	China					Xi'An			Very far from town centre/city ( >40 km away)	Urban	Yes	04/07/1981	39	35-44	Female	Married or cohabitating	1	3							0		0		0		0	Senior High School / Vocational School	Below Degree		0		0	Below Degree					6900
19276	China					Shanghai			Within town centre/city	City		01/10/1991	29	18-34	Male	Married or cohabitating	1	5							0		0		0		0	Post Graduate	Post Graduate		0		0	Post Graduate					58600
19449	France							Bourgogne- Franche-Comté & Grand Est & Hauts-de-France				03/22/1984	36	35-44	Male	Married or cohabitating	1	3							0		0		0		0		0		0	High School (lycée)	Below Degree	Below Degree							1900
19539	France							lle-de-France				02/08/1993	27	18-34	Female	Married or cohabitating	1	3							0		0		0		0		0		0	High School (lycée)	Below Degree	Below Degree							100
19610	France							Bourgogne- Franche-Comté & Grand Est & Hauts-de-France				09/13/1956	64	55-64	Male	Separated, divorced, widowed	2	4							0		0		0		0		0		0	University (Université)	Tertiary	Tertiary							2000
19613	France							Bourgogne- Franche-Comté & Grand Est & Hauts-de-France				11/10/1994	26	18-34	Male	Married or cohabitating	2	3							0		0		0		0		0		0	High School (lycée)	Below Degree	Below Degree							1200
19679	France							Provence-Alpes-Cote d'Azur & Auvergne-Rhone-Alpes & Corse				10/04/1956	64	55-64	Male	Married or cohabitating	2	2							0		0		0		0		0		0	University (Université)	Tertiary	Tertiary							6000
19700	France							Bourgogne- Franche-Comté & Grand Est & Hauts-de-France				12/27/1958	62	55-64	Male	Single or never married	0	1							0		0		0		0		0		0	University (Université)	Tertiary	Tertiary							100
20170	Indonesia				Banten				Within town centre/city	City		04/07/1964	56	55-64	Male	Married or cohabitating	2	2							0		0		0	Decline to answer	Decline to answer		0		0		0	Below Degree				4000000				Below Rp 5,000,000	LPG - 12 KG		Branded package water
20263	Japan						Okinawa		Near town centre/city (>25km away)	Urban	Yes	03/25/1958	62	55-64	Female	Separated, divorced, widowed	0	1							0		0		0		0		0	College graduate	Tertiary		0	Tertiary						450000
20380	Japan						Okinawa		Near town centre/city (>25km away)	Urban	No	04/08/1960	60	55-64	Male	Married or cohabitating	0	2							0		0		0		0		0	High school / Secondary school	Below Degree		0	Below Degree						320000
20402	China					Beijing			Near town centre/city (>25km away)	Urban	Yes	01/13/1981	39	35-44	Male	Married or cohabitating	1	3							0		0		0		0	University / College	Tertiary		0		0	Tertiary					27000
20477	China					Shanghai			Near town centre/city (>25km away)	Urban	Yes	04/14/1987	33	18-34	Male	Married or cohabitating	1	3							0		0		0		0	University / College	Tertiary		0		0	Tertiary					26000
20778	Singapore	West										02/08/1961	59	55-64	Male	Single or never married	0	1	Chinese		One			Secondary	Below Degree		0		0		0		0		0		0	Below Degree	4000
20871	China					Shanghai			Within town centre/city	City		03/11/1986	34	18-34	Female	Married or cohabitating	1	3							0		0		0		0	Post Graduate	Post Graduate		0		0	Post Graduate					6000
21047	Indonesia				Banten				Within town centre/city	City		09/14/1983	37	35-44	Male	Married or cohabitating	3	5							0		0		0	Post graduate	Post Graduate		0		0		0	Post Graduate				15000000				Rp 15,000,000 - Rp 16,999,999	LPG - 12 KG		Branded package water
21072	Japan						Kansai		Near town centre/city (>25km away)	Urban	Yes	10/18/1965	55	55-64	Female	Single or never married	0	2							0		0		0		0		0	Post Graduate	Post Graduate		0	Post Graduate						100000
21116	China					Shenzhen			Near town centre/city (>25km away)	Urban	Yes	01/17/1989	31	18-34	Male	Married or cohabitating	2	4							0		0		0		0	University / College	Tertiary		0		0	Tertiary					27600
21225	Indonesia				Sulawesi				Within town centre/city	City		07/25/1985	35	35-44	Male	Married or cohabitating	2	4							0		0		0	College graduate	Tertiary		0		0		0	Tertiary				8000000				Rp 8,000,000 - Rp 8,999,999	LPG - 12 KG		Branded package water
21357	China					Beijing			Near town centre/city (>25km away)	Urban	Yes	05/06/1981	39	35-44	Male	Married or cohabitating	1	3							0		0		0		0	Post Graduate	Post Graduate		0		0	Post Graduate					45000
21412	Indonesia				Borneo				Within town centre/city	City		07/17/1981	39	35-44	Female	Married or cohabitating	2	5							0		0		0	High school / Secondary school	Below Degree		0		0		0	Below Degree				3000000				Below Rp 5,000,000	LPG- 3 KG		Refill water
21524	Indonesia				Jakarta				Near town centre/city (>25km away)	Urban	Yes	01/19/1989	31	18-34	Male	Married or cohabitating	1	3							0		0		0	Post graduate	Post Graduate		0		0		0	Post Graduate				1000000000				60,000,000 and above	LPG ? 5,5 KG / Blue Gas		River
21525	Indonesia				West Java				Near town centre/city (>25km away)	Urban	Yes	01/04/1989	31	18-34	Male	Single or never married	1	3							0		0		0	Post graduate	Post Graduate		0		0		0	Post Graduate				1000000000				60,000,000 and above	LPG ? 5,5 KG / Blue Gas		Tap water in retail
21808	Indonesia				Borneo				Within town centre/city	City		01/10/1996	24	18-34	Female	Married or cohabitating	1	5							0		0		0	College graduate	Tertiary		0		0		0	Tertiary				4000000				Below Rp 5,000,000	LPG - 12 KG		Refill water
21810	France							Bretagne & Centre - Val de Loire & Normandie & Pays de la Loire				02/16/1963	57	55-64	Male	Married or cohabitating	1	2							0		0		0		0		0		0	University (Université)	Tertiary	Tertiary							5000
21821	France							Bretagne & Centre - Val de Loire & Normandie & Pays de la Loire				05/31/1969	51	45-54	Male	Married or cohabitating	1	2							0		0		0		0		0		0	Post Graduate	Post Graduate	Post Graduate							4500
21829	France							Provence-Alpes-Cote d'Azur & Auvergne-Rhone-Alpes & Corse				04/17/1973	47	45-54	Male	Married or cohabitating	2	4							0		0		0		0		0		0	University (Université)	Tertiary	Tertiary							4200
21836	France							Occitanie & Nouvelle Aquitaine				01/31/1984	36	35-44	Male	Single or never married	0	3							0		0		0		0		0		0	High School (lycée)	Below Degree	Below Degree							20000
21853	France							Provence-Alpes-Cote d'Azur & Auvergne-Rhone-Alpes & Corse				11/29/1976	44	35-44	Male	Single or never married	0	1							0		0		0		0		0		0	Post Graduate	Post Graduate	Post Graduate							1800
21880	France							Bourgogne- Franche-Comté & Grand Est & Hauts-de-France				07/04/1998	22	18-34	Female	Single or never married	0	2							0		0		0		0		0		0	University (Université)	Tertiary	Tertiary							900
21919	France							Occitanie & Nouvelle Aquitaine				06/02/1956	64	55-64	Male	Married or cohabitating	3	2							0		0		0		0		0		0	High School (lycée)	Below Degree	Below Degree							48000
21947	Japan						Kanto		Within town centre/city	City		01/08/1960	60	55-64	Female	Married or cohabitating	2	4							0		0		0		0		0	College graduate	Tertiary		0	Tertiary						300000
22029	France							Provence-Alpes-Cote d'Azur & Auvergne-Rhone-Alpes & Corse				01/04/1979	41	35-44	Male	Separated, divorced, widowed	2	1							0		0		0		0		0		0	High School (lycée)	Below Degree	Below Degree							1700
22066	Indonesia				Central Java				Within town centre/city	City		03/01/1964	56	55-64	Female	Married or cohabitating	2	4							0		0		0	College graduate	Tertiary		0		0		0	Tertiary				5000000				Rp 5,000,000 - Rp 5,999,999	LPG - 12 KG		Branded package water
22083	Indonesia				Banten				Near town centre/city (>25km away)	Urban	Yes	08/17/1978	42	35-44	Male	Married or cohabitating	3	5							0		0		0	College graduate	Tertiary		0		0		0	Tertiary				20000000				Rp 20,000,000 - Rp 22,999,999	LPG - 12 KG		Branded package water
22383	China					Beijing			Within town centre/city	City		03/07/1984	36	35-44	Male	Married or cohabitating	1	4							0		0		0		0	University / College	Tertiary		0		0	Tertiary					6000
22483	Japan						Kansai		Near town centre/city (>25km away)	Urban	Yes	07/05/1962	58	55-64	Female	Married or cohabitating	2	2							0		0		0		0		0	College (2 years)	Tertiary		0	Tertiary						500000
22649	Japan						Kanto		Near town centre/city (>25km away)	Urban	Yes	07/01/1971	49	45-54	Female	Married or cohabitating	3	4							0		0		0		0		0	College graduate	Tertiary		0	Tertiary						300000
22712	China					Beijing			Within town centre/city	City		12/07/1997	23	18-34	Female	Married or cohabitating	1	3							0		0		0		0	Decline to answer	Decline to answer		0		0	Below Degree					20000
22895	China					Shanghai			Within town centre/city	City		06/03/1987	33	18-34	Male	Married or cohabitating	2	4							0		0		0		0	University / College	Tertiary		0		0	Tertiary					20000
22916	Japan						Chubu		Near town centre/city (>25km away)	Urban	Yes	02/24/1997	23	18-34	Female	Single or never married	0	1							0		0		0		0		0	Post Graduate	Post Graduate		0	Post Graduate						150000
23045	China					Shanghai			Within town centre/city	City		11/07/1988	32	18-34	Female	Married or cohabitating	2	6							0		0		0		0	Post Graduate	Post Graduate		0		0	Post Graduate					45000
23070	China					Beijing			Near town centre/city (>25km away)	Urban	Yes	06/12/1988	32	18-34	Male	Married or cohabitating	1	3							0		0		0		0	University / College	Tertiary		0		0	Tertiary					26000
23078	Indonesia				West Java				Near town centre/city (>25km away)	Urban	Yes	08/24/1988	32	18-34	Female	Married or cohabitating	1	3							0		0		0	College graduate	Tertiary		0		0		0	Tertiary				4000000				Below Rp 5,000,000	LPG- 3 KG		Branded package water
23096	Indonesia				West Java				Within town centre/city	City		04/20/2001	19	18-34	Female	Single or never married	5	5							0		0		0	High school / Secondary school	Below Degree		0		0		0	Below Degree				3500000				Below Rp 5,000,000	LPG- 3 KG		Refill water
23098	Indonesia				Jakarta				Within town centre/city	City		11/20/1987	33	18-34	Female	Married or cohabitating	1	3							0		0		0	College graduate	Tertiary		0		0		0	Tertiary				6000000				Rp 6,000,000 - Rp 6,999,999	LPG - 12 KG		Branded package water
23100	Indonesia				West Java				Within town centre/city	City		10/04/1992	28	18-34	Male	Married or cohabitating	1	3							0		0		0	College graduate	Tertiary		0		0		0	Tertiary				4000000				Below Rp 5,000,000	LPG - 12 KG		Branded package water
23143	Indonesia				East Java				Near town centre/city (>25km away)	Urban	Yes	12/01/1989	31	18-34	Male	Married or cohabitating	1	5							0		0		0	College graduate	Tertiary		0		0		0	Tertiary				2500000				Below Rp 5,000,000	LPG- 3 KG		Artesian well / pump
23177	Indonesia				Jakarta				Within town centre/city	City		07/03/1992	28	18-34	Female	Married or cohabitating	2	6							0		0		0	College graduate	Tertiary		0		0		0	Tertiary				5000000				Rp 5,000,000 - Rp 5,999,999	LPG - 12 KG		Branded package water
23210	Indonesia				West Java				Within town centre/city	City		08/25/1997	23	18-34	Male	Married or cohabitating	1	3							0		0		0	High school / Secondary school	Below Degree		0		0		0	Below Degree				1800000				Below Rp 5,000,000	LPG- 3 KG		Branded package water
23230	Indonesia				East Java				Within town centre/city	City		04/23/1981	39	35-44	Male	Single or never married	1	3							0		0		0	College graduate	Tertiary		0		0		0	Tertiary				6000000				Rp 6,000,000 - Rp 6,999,999	LPG- 3 KG		Branded package water
23231	Japan						Kanto		Near town centre/city (>25km away)	Urban	Yes	07/10/1949	71	>65	Male	Separated, divorced, widowed	2	1							0		0		0		0		0	College (<2 years)	Tertiary		0	Tertiary						150000
23253	China					Chengdu			Within town centre/city	City		11/11/1996	24	18-34	Male	Single or never married	0	1							0		0		0		0	University / College	Tertiary		0		0	Tertiary					12000
23262	Indonesia				West Java				Near town centre/city (>25km away)	Urban	Yes	07/24/1977	43	35-44	Male	Married or cohabitating	2	4							0		0		0	High school / Secondary school	Below Degree		0		0		0	Below Degree				6000000				Rp 6,000,000 - Rp 6,999,999	LPG- 3 KG		Tap water in meter
23288	Indonesia				Central Java				Within town centre/city	City		12/09/1985	35	35-44	Male	Married or cohabitating	2	4							0		0		0	College graduate	Tertiary		0		0		0	Tertiary				25000000				Rp 23,000,000 - Rp 25,999,999	Electricity		Protected well
23303	Indonesia				Borneo				Within town centre/city	City		01/14/1980	40	35-44	Male	Married or cohabitating	2	4							0		0		0	College graduate	Tertiary		0		0		0	Tertiary				6000000				Rp 6,000,000 - Rp 6,999,999	LPG- 3 KG		Branded package water
23319	Indonesia				West Java				Within town centre/city	City		08/13/1990	30	18-34	Male	Married or cohabitating	2	4							0		0		0	College (2 years)	Tertiary		0		0		0	Tertiary				2000000				Below Rp 5,000,000	LPG- 3 KG		Branded package water
23336	Indonesia				East Java				Village	Rural		08/01/1997	23	18-34	Female	Single or never married	0	5							0		0		0	College graduate	Tertiary		0		0		0	Tertiary				6000000				Rp 6,000,000 - Rp 6,999,999	LPG - 12 KG		Protected well
23342	Indonesia				East Java				Within town centre/city	City		05/14/1994	26	18-34	Female	Single or never married	0	1							0		0		0	High school / Secondary school	Below Degree		0		0		0	Below Degree				3500000				Below Rp 5,000,000	LPG- 3 KG		Branded package water
23384	Indonesia				Jakarta				Within town centre/city	City		12/23/1993	27	18-34	Female	Married or cohabitating	1	3							0		0		0	High school / Secondary school	Below Degree		0		0		0	Below Degree				5000000				Rp 5,000,000 - Rp 5,999,999	LPG - 12 KG		Refill water
23456	Indonesia				West Java				Within town centre/city	City		03/02/1989	31	18-34	Male	Married or cohabitating	0	2							0		0		0	College graduate	Tertiary		0		0		0	Tertiary				8500000				Rp 8,000,000 - Rp 8,999,999	LPG- 3 KG		Branded package water
23496	China					Beijing			Within town centre/city	City		01/11/1989	31	18-34	Male	Married or cohabitating	1	3							0		0		0		0	Post Graduate	Post Graduate		0		0	Post Graduate					19000
23530	Indonesia				West Java				Near town centre/city (>25km away)	Urban	Yes	05/14/1989	31	18-34	Female	Married or cohabitating	2	4							0		0		0	College (2 years)	Tertiary		0		0		0	Tertiary				7250000				Rp 7,000,000 - Rp 7,999,999	LPG - 12 KG		Artesian well / pump
23534	China					Beijing			Near town centre/city (>25km away)	Urban	Yes	07/22/1981	39	35-44	Male	Married or cohabitating	1	3							0		0		0		0	University / College	Tertiary		0		0	Tertiary					22000
23566	Indonesia				West Java				Near town centre/city (>25km away)	Urban	Yes	01/28/2000	20	18-34	Female	Single or never married	0	4							0		0		0	High school / Secondary school	Below Degree		0		0		0	Below Degree				7000000				Rp 7,000,000 - Rp 7,999,999	LPG- 3 KG		Branded package water
23610	Indonesia				West Java				Near town centre/city (>25km away)	Urban	Yes	09/23/1988	32	18-34	Male	Single or never married	0	3							0		0		0	Grade / Elementary / Junior High school	Below Degree		0		0		0	Below Degree				1250000				Below Rp 5,000,000	LPG- 3 KG		Refill water
23613	China					Beijing			Within town centre/city	City		10/08/1992	28	18-34	Female	Married or cohabitating	1	3							0		0		0		0	Post Graduate	Post Graduate		0		0	Post Graduate					30000
23641	Indonesia				Central Java				Near town centre/city (>25km away)	Urban	Yes	09/26/1997	23	18-34	Male	Single or never married	2	5							0		0		0	High school / Secondary school	Below Degree		0		0		0	Below Degree				2500000				Below Rp 5,000,000	LPG- 3 KG		Refill water
23657	Indonesia				West Java				Within town centre/city	City		10/27/1992	28	18-34	Male	Married or cohabitating	1	3							0		0		0	High school / Secondary school	Below Degree		0		0		0	Below Degree				1500000				Below Rp 5,000,000	LPG - 12 KG		Branded package water
23687	Indonesia				West Java				Within town centre/city	City		01/04/1988	32	18-34	Male	Married or cohabitating	2	4							0		0		0	High school / Secondary school	Below Degree		0		0		0	Below Degree				2500000				Below Rp 5,000,000	LPG ? 5,5 KG / Blue Gas		Tap water in meter
23730	Indonesia				North Sumatra				Near town centre/city (>25km away)	Urban	No	05/27/1991	29	18-34	Female	Single or never married	1	5							0		0		0	College (2 years)	Tertiary		0		0		0	Tertiary				5000000				Rp 5,000,000 - Rp 5,999,999	Electricity		Tap water in meter
23756	Indonesia				East Java				Within town centre/city	City		03/02/1990	30	18-34	Male	Married or cohabitating	1	4							0		0		0	College (<2 years)	Tertiary		0		0		0	Tertiary				1000000				Below Rp 5,000,000	LPG- 3 KG		Refill water
23760	Indonesia				East Java				Near town centre/city (>25km away)	Urban	Yes	03/12/1990	30	18-34	Female	Single or never married	0	5							0		0		0	High school / Secondary school	Below Degree		0		0		0	Below Degree				4000000				Below Rp 5,000,000	LPG- 3 KG		Refill water
23787	Indonesia				West Java				Within town centre/city	City		05/12/1987	33	18-34	Female	Married or cohabitating	1	3							0		0		0	Post graduate	Post Graduate		0		0		0	Post Graduate				7000000				Rp 7,000,000 - Rp 7,999,999	LPG - 12 KG		Refill water
23788	Indonesia				West Java				Near town centre/city (>25km away)	Urban	Yes	10/24/1993	27	18-34	Male	Married or cohabitating	1	5							0		0		0	College graduate	Tertiary		0		0		0	Tertiary				25000000				Rp 23,000,000 - Rp 25,999,999	LPG - 12 KG		Tap water in meter
23791	Indonesia				East Java				Within town centre/city	City		05/13/1973	47	45-54	Female	Married or cohabitating	2	4							0		0		0	Post graduate	Post Graduate		0		0		0	Post Graduate				3500000				Below Rp 5,000,000	LPG ? 5,5 KG / Blue Gas		Branded package water
23794	Indonesia				East Java				Within town centre/city	City		05/10/1997	23	18-34	Female	Married or cohabitating	1	3							0		0		0	College graduate	Tertiary		0		0		0	Tertiary				2000000				Below Rp 5,000,000	Electricity		Branded package water
23835	Indonesia				East Java				Within town centre/city	City		11/19/1984	36	35-44	Female	Married or cohabitating	2	4							0		0		0	High school / Secondary school	Below Degree		0		0		0	Below Degree				2500000				Below Rp 5,000,000	LPG- 3 KG		Branded package water
23848	Indonesia				Jakarta				Village	Rural		01/29/1996	24	18-34	Female	Single or never married	0	5							0		0		0	College (2 years)	Tertiary		0		0		0	Tertiary				8000000				Rp 8,000,000 - Rp 8,999,999	LPG - 12 KG		Branded package water
23990	China					Beijing			Within town centre/city	City		12/07/1996	24	18-34	Female	Single or never married	0	3							0		0		0		0	Post Graduate	Post Graduate		0		0	Post Graduate					30000
24031	Indonesia				West Java				Within town centre/city	City		08/14/1985	35	35-44	Male	Married or cohabitating	2	4							0		0		0	College graduate	Tertiary		0		0		0	Tertiary				7500000				Rp 7,000,000 - Rp 7,999,999	LPG - 12 KG		Branded package water
24181	China					Shenzhen			Near town centre/city (>25km away)	Urban	Yes	08/12/1991	29	18-34	Female	Married or cohabitating	1	5							0		0		0		0	University / College	Tertiary		0		0	Tertiary					20000
24194	Indonesia				West Java				Near town centre/city (>25km away)	Urban	Yes	10/29/2002	18	18-34	Male	Single or never married	0	5							0		0		0	High school / Secondary school	Below Degree		0		0		0	Below Degree				1000000				Below Rp 5,000,000	LPG - 12 KG		Branded package water
24240	Indonesia				East Java				Village	Rural		09/12/1998	22	18-34	Male	Single or never married	0	5							0		0		0	High school / Secondary school	Below Degree		0		0		0	Below Degree				300				Below Rp 5,000,000	Electricity		Branded package water
24302	Indonesia				Jakarta				Near town centre/city (>25km away)	Urban	Yes	01/30/2001	19	18-34	Female	Single or never married	0	4							0		0		0	High school / Secondary school	Below Degree		0		0		0	Below Degree				7000000				Rp 7,000,000 - Rp 7,999,999	LPG- 3 KG		Branded package water
24345	Indonesia				West Java				Within town centre/city	City		09/05/1961	59	55-64	Female	Married or cohabitating	3	5							0		0		0	College graduate	Tertiary		0		0		0	Tertiary				500				Below Rp 5,000,000	LPG - 12 KG		Branded package water
24397	Indonesia				West Java				Village	Rural		05/05/2000	20	18-34	Male	Single or never married	0	5							0		0		0	High school / Secondary school	Below Degree		0		0		0	Below Degree				200000				Below Rp 5,000,000	LPG- 3 KG		Refill water
24536	Indonesia				Central Java				Village	Rural		03/31/1995	25	18-34	Female	Single or never married	0	2							0		0		0	High school / Secondary school	Below Degree		0		0		0	Below Degree				1000000				Below Rp 5,000,000	LPG- 3 KG		Refill water
24652	Japan						Kanto		Within town centre/city	City		03/21/1960	60	55-64	Male	Married or cohabitating	1	2							0		0		0		0		0	College (2 years)	Tertiary		0	Tertiary						650000
24669	Indonesia				West Java				Within town centre/city	City		01/09/1993	27	18-34	Female	Single or never married	0	5							0		0		0	College graduate	Tertiary		0		0		0	Tertiary				1750000				Below Rp 5,000,000	LPG- 3 KG		Branded package water
24718	Indonesia				West Java				Near town centre/city (>25km away)	Urban	Yes	01/03/2000	20	18-34	Male	Single or never married	0	4							0		0		0	High school / Secondary school	Below Degree		0		0		0	Below Degree				3000000				Below Rp 5,000,000	Electricity		Refill water
24762	Indonesia				East Java				Near town centre/city (>25km away)	Urban	No	10/15/2000	20	18-34	Male	Single or never married	0	3							0		0		0	High school / Secondary school	Below Degree		0		0		0	Below Degree				300000				Below Rp 5,000,000	LPG- 3 KG		Refill water
24775	China					Beijing			Near town centre/city (>25km away)	Urban	Yes	08/11/1999	21	18-34	Male	Single or never married	0	4							0		0		0		0	Decline to answer	Decline to answer		0		0	Below Degree					5000
24862	Indonesia				East Java				Near town centre/city (>25km away)	Urban	Yes	12/04/1991	29	18-34	Male	Married or cohabitating	1	4							0		0		0	College graduate	Tertiary		0		0		0	Tertiary				2500000				Below Rp 5,000,000	LPG ? 5,5 KG / Blue Gas		Branded package water
25200	China					Shenzhen			Within town centre/city	City		05/17/1989	31	18-34	Male	Married or cohabitating	1	3							0		0		0		0	University / College	Tertiary		0		0	Tertiary					15000
25203	Indonesia				Central Java				Very far from town centre/city ( >40 km away)	Urban	Yes	06/10/1984	36	35-44	Male	Married or cohabitating	1	6							0		0		0	High school / Secondary school	Below Degree		0		0		0	Below Degree				1500000				Below Rp 5,000,000	LPG- 3 KG		Tap water in meter
25242	Indonesia				Jakarta				Within town centre/city	City		05/24/1997	23	18-34	Female	Single or never married	1	5							0		0		0	College graduate	Tertiary		0		0		0	Tertiary				20000000				Rp 20,000,000 - Rp 22,999,999	LPG- 3 KG		Branded package water
25416	China					Shanghai			Within town centre/city	City		01/24/1991	29	18-34	Female	Married or cohabitating	1	3							0		0		0		0	University / College	Tertiary		0		0	Tertiary					15000
25419	Indonesia				East Java				Near town centre/city (>25km away)	Urban	Yes	05/19/1985	35	35-44	Male	Married or cohabitating	2	4							0		0		0	High school / Secondary school	Below Degree		0		0		0	Below Degree				3500000				Below Rp 5,000,000	LPG- 3 KG		Refill water
25455	China					Beijing			Within town centre/city	City		01/17/1992	28	18-34	Male	Single or never married	0	5							0		0		0		0	University / College	Tertiary		0		0	Tertiary					50000
25515	Indonesia				Banten				Near town centre/city (>25km away)	Urban	No	01/17/1991	29	18-34	Male	Single or never married	0	4							0		0		0	High school / Secondary school	Below Degree		0		0		0	Below Degree				8000000				Rp 8,000,000 - Rp 8,999,999	Electricity		Branded package water
25530	Indonesia				West Java				Near town centre/city (>25km away)	Urban	Yes	07/18/1998	22	18-34	Male	Single or never married	0	5							0		0		0	High school / Secondary school	Below Degree		0		0		0	Below Degree				5400000				Rp 5,000,000 - Rp 5,999,999	LPG- 3 KG		Refill water
25538	Indonesia				East Java				Within town centre/city	City		04/10/1980	40	35-44	Female	Married or cohabitating	2	4							0		0		0	High school / Secondary school	Below Degree		0		0		0	Below Degree				3000000				Below Rp 5,000,000	LPG ? 5,5 KG / Blue Gas		Refill water
25555	China					Shanghai			Within town centre/city	City		01/01/1967	53	45-54	Female	Married or cohabitating	2	6							0		0		0		0	University / College	Tertiary		0		0	Tertiary					7500
25578	Indonesia				West Java				Within town centre/city	City		01/06/1981	39	35-44	Male	Married or cohabitating	3	5							0		0		0	College graduate	Tertiary		0		0		0	Tertiary				10000000				Rp 10,000,000 - Rp 12,499,999	LPG - 12 KG		Branded package water
25639	Indonesia				Central Java				Very far from town centre/city ( >40 km away)	Urban	Yes	06/10/1984	36	35-44	Male	Married or cohabitating	1	6							0		0		0	High school / Secondary school	Below Degree		0		0		0	Below Degree				1500000				Below Rp 5,000,000	LPG- 3 KG		Tap water in meter
25702	Hong Kong			Hong Kong Island					Within town centre/city	City		05/17/1983	37	35-44	Female	Married or cohabitating	1	4					One		0		0	Post Graduate	Post Graduate		0		0		0		0	Post Graduate			50000
25705	Indonesia				East Java				Near town centre/city (>25km away)	Urban	Yes	01/09/2001	19	18-34	Male	Single or never married	0	6							0		0		0	High school / Secondary school	Below Degree		0		0		0	Below Degree				10000000				Rp 10,000,000 - Rp 12,499,999	LPG ? 5,5 KG / Blue Gas		Refill water
25747	Indonesia				West Java				Near town centre/city (>25km away)	Urban	Yes	05/29/1992	28	18-34	Male	Married or cohabitating	1	3							0		0		0	College graduate	Tertiary		0		0		0	Tertiary				2000000				Below Rp 5,000,000	LPG- 3 KG		Branded package water
25770	Indonesia				West Java				Within town centre/city	City		07/28/1975	45	45-54	Female	Married or cohabitating	2	4							0		0		0	College graduate	Tertiary		0		0		0	Tertiary				4000000				Below Rp 5,000,000	LPG - 12 KG		Tap water in meter
25803	Indonesia				Central Java				Within town centre/city	City		09/14/1979	41	35-44	Male	Married but not living together	1	2							0		0		0	High school / Secondary school	Below Degree		0		0		0	Below Degree				1000000				Below Rp 5,000,000	LPG- 3 KG		Tap water in meter
25806	Indonesia				Jakarta				Within town centre/city	City		07/15/1984	36	35-44	Male	Single or never married	0	6							0		0		0	Post graduate	Post Graduate		0		0		0	Post Graduate				5000000				Rp 5,000,000 - Rp 5,999,999	LPG - 12 KG		Refill water
25874	Indonesia				West Java				Near town centre/city (>25km away)	Urban	Yes	01/02/1990	30	18-34	Female	Married or cohabitating	1	3							0		0		0	High school / Secondary school	Below Degree		0		0		0	Below Degree				400000				Below Rp 5,000,000	LPG- 3 KG		Refill water
25922	China					Shanghai			Within town centre/city	City		05/19/1988	32	18-34	Female	Married or cohabitating	1	3							0		0		0		0	University / College	Tertiary		0		0	Tertiary					20000
25938	Indonesia				Central Java				Near town centre/city (>25km away)	Urban	Yes	05/25/1998	22	18-34	Male	Single or never married	0	4							0		0		0	High school / Secondary school	Below Degree		0		0		0	Below Degree				3000000				Below Rp 5,000,000	LPG- 3 KG		Refill water
25944	China					Beijing			Within town centre/city	City		04/12/1994	26	18-34	Female	Single or never married	0	9							0		0		0		0	University / College	Tertiary		0		0	Tertiary					30000
26115	Japan						Kanto		Near town centre/city (>25km away)	Urban	No	08/23/1984	36	35-44	Female	Married but not living together	1	2							0		0		0		0		0	High school / Secondary school	Below Degree		0	Below Degree						350
26212	Indonesia				East Java				Within town centre/city	City		12/23/1990	30	18-34	Male	Married or cohabitating	1	4							0		0		0	Grade / Elementary / Junior High school	Below Degree		0		0		0	Below Degree				1000000				Below Rp 5,000,000	LPG- 3 KG		Branded package water
26235	Indonesia				Banten				Near town centre/city (>25km away)	Urban	Yes	03/18/1963	57	55-64	Female	Married or cohabitating	2	3							0		0		0	College (2 years)	Tertiary		0		0		0	Tertiary				2000000				Below Rp 5,000,000	Electricity		Tap water in meter
26298	China					Beijing			Within town centre/city	City		01/16/1984	36	35-44	Female	Married or cohabitating	1	3							0		0		0		0	Post Graduate	Post Graduate		0		0	Post Graduate					40000
26317	Indonesia				West Java				Within town centre/city	City		04/01/1992	28	18-34	Male	Married or cohabitating	3	5							0		0		0	College graduate	Tertiary		0		0		0	Tertiary				7639000				Rp 7,000,000 - Rp 7,999,999	LPG- 3 KG		Refill water
26336	Indonesia				East Java				Within town centre/city	City		07/06/1981	39	35-44	Male	Married or cohabitating	2	4							0		0		0	High school / Secondary school	Below Degree		0		0		0	Below Degree				900000				Below Rp 5,000,000	LPG- 3 KG		Refill water
26355	Indonesia				Central Java				Village	Rural		09/30/2000	20	18-34	Male	Single or never married	0	4							0		0		0	High school / Secondary school	Below Degree		0		0		0	Below Degree				3000000				Below Rp 5,000,000	LPG- 3 KG		Refill water
26369	Indonesia				West Java				Within town centre/city	City		01/06/1982	38	35-44	Male	Married or cohabitating	3	5							0		0		0	College graduate	Tertiary		0		0		0	Tertiary				10000000				Rp 10,000,000 - Rp 12,499,999	LPG - 12 KG		Branded package water
26497	Indonesia				East Java				Village	Rural		07/04/1999	21	18-34	Male	Single or never married	0	4							0		0		0	High school / Secondary school	Below Degree		0		0		0	Below Degree				500000				Below Rp 5,000,000	LPG- 3 KG		Refill water
26539	China					Beijing			Within town centre/city	City		01/05/1994	26	18-34	Female	Married or cohabitating	1	3							0		0		0		0	Post Graduate	Post Graduate		0		0	Post Graduate					89000
26592	Indonesia				Central Java				Within town centre/city	City		10/29/1971	49	45-54	Female	Married or cohabitating	2	4							0		0		0	College graduate	Tertiary		0		0		0	Tertiary				5000000				Rp 5,000,000 - Rp 5,999,999	LPG ? 5,5 KG / Blue Gas		Branded package water
26604	Indonesia				South Sumatra				Within town centre/city	City		10/03/1968	52	45-54	Female	Married or cohabitating	0	2							0		0		0	College (2 years)	Tertiary		0		0		0	Tertiary				5000000				Rp 5,000,000 - Rp 5,999,999	LPG- 3 KG		Tap water in meter
26617	Hong Kong			Hong Kong Island					Within town centre/city	City		01/08/1980	40	35-44	Male	Single or never married	1	4					Three		0		0	Associate Degree	Tertiary		0		0		0		0	Tertiary			20000
26636	China					Shanghai			Within town centre/city	City		07/07/1985	35	35-44	Male	Married or cohabitating	2	4							0		0		0		0	University / College	Tertiary		0		0	Tertiary					20000
26687	Japan						Chubu		Within town centre/city	City		09/09/1960	60	55-64	Male	Married or cohabitating	2	3							0		0		0		0		0	College graduate	Tertiary		0	Tertiary						700000
26699	Indonesia				West Java				Near town centre/city (>25km away)	Urban	No	12/25/1967	53	45-54	Female	Decline to answer	1	4							0		0		0	Post graduate	Post Graduate		0		0		0	Post Graduate				4000000				Below Rp 5,000,000	LPG- 3 KG		Branded package water
26778	Indonesia				West Java				Within town centre/city	City		09/05/1961	59	55-64	Female	Married or cohabitating	3	5							0		0		0	College graduate	Tertiary		0		0		0	Tertiary				500				Below Rp 5,000,000	LPG - 12 KG		Branded package water
27047	China					Shanghai			Within town centre/city	City		05/05/1983	37	35-44	Male	Married or cohabitating	2	4							0		0		0		0	University / College	Tertiary		0		0	Tertiary					5000
27196	Indonesia				Borneo				Near town centre/city (>25km away)	Urban	Yes	01/15/2000	20	18-34	Female	Single or never married	0	5							0		0		0	High school / Secondary school	Below Degree		0		0		0	Below Degree				5000000				Rp 5,000,000 - Rp 5,999,999	LPG - 12 KG		Refill water
27284	China					Beijing			Near town centre/city (>25km away)	Urban	Yes	09/06/1984	36	35-44	Male	Married or cohabitating	1	3							0		0		0		0	University / College	Tertiary		0		0	Tertiary					5500
27394	China					Beijing			Near town centre/city (>25km away)	Urban	Yes	07/24/1995	25	18-34	Female	Married or cohabitating	0	5							0		0		0		0	University / College	Tertiary		0		0	Tertiary					15000
27565	Indonesia				East Java				Within town centre/city	City		07/17/1990	30	18-34	Male	Married or cohabitating	2	4							0		0		0	College graduate	Tertiary		0		0		0	Tertiary				2800000				Below Rp 5,000,000	LPG - 12 KG		Branded package water
27639	Indonesia				West Java				Near town centre/city (>25km away)	Urban	Yes	11/01/1990	30	18-34	Female	Single or never married	0	5							0		0		0	College graduate	Tertiary		0		0		0	Tertiary				7000000				Rp 7,000,000 - Rp 7,999,999	LPG - 12 KG		Refill water
27728	Indonesia				Central Java				Near town centre/city (>25km away)	Urban	Yes	07/09/1986	34	18-34	Male	Married or cohabitating	1	3							0		0		0	College graduate	Tertiary		0		0		0	Tertiary				3000000				Below Rp 5,000,000	LPG- 3 KG		Branded package water
27799	France							Occitanie & Nouvelle Aquitaine				09/14/1992	28	18-34	Male	Married or cohabitating	1	2							0		0		0		0		0		0	High School (lycée)	Below Degree	Below Degree							1700
27952	China					Shanghai			Near town centre/city (>25km away)	Urban	Yes	01/14/1986	34	18-34	Male	Married or cohabitating	1	3							0		0		0		0	University / College	Tertiary		0		0	Tertiary					26500
27969	Indonesia				East Java				Near town centre/city (>25km away)	Urban	Yes	01/07/1977	43	35-44	Male	Married or cohabitating	2	5							0		0		0	College graduate	Tertiary		0		0		0	Tertiary				3500000				Below Rp 5,000,000	LPG ? 5,5 KG / Blue Gas		Refill water
27982	Indonesia				Central Java				Within town centre/city	City		06/06/1988	32	18-34	Female	Married or cohabitating	2	3							0		0		0	College graduate	Tertiary		0		0		0	Tertiary				3000000				Below Rp 5,000,000	LPG - 12 KG		Refill water
28003	Indonesia				Central Java				Village	Rural		06/28/1993	27	18-34	Male	Married or cohabitating	1	3							0		0		0	High school / Secondary school	Below Degree		0		0		0	Below Degree				2000000				Below Rp 5,000,000	LPG- 3 KG		Protected well
28049	Indonesia				West Java				Within town centre/city	City		07/16/1989	31	18-34	Male	Married or cohabitating	2	4							0		0		0	College graduate	Tertiary		0		0		0	Tertiary				2500000				Below Rp 5,000,000	LPG- 3 KG		Refill water
28121	Indonesia				West Java				Within town centre/city	City		11/01/1998	22	18-34	Male	Single or never married	0	4							0		0		0	College graduate	Tertiary		0		0		0	Tertiary				3000000				Below Rp 5,000,000	LPG - 12 KG		Branded package water
28231	Indonesia				Jakarta				Within town centre/city	City		06/14/1993	27	18-34	Female	Single or never married	0	3							0		0		0	College graduate	Tertiary		0		0		0	Tertiary				7000000				Rp 7,000,000 - Rp 7,999,999	LPG - 12 KG		Branded package water
28271	Indonesia				West Java				Near town centre/city (>25km away)	Urban	Yes	03/29/1997	23	18-34	Male	Single or never married	1	3							0		0		0	High school / Secondary school	Below Degree		0		0		0	Below Degree				3000000				Below Rp 5,000,000	LPG- 3 KG		Refill water
28329	Indonesia				West Java				Within town centre/city	City		04/30/1980	40	35-44	Male	Married or cohabitating	2	4							0		0		0	College graduate	Tertiary		0		0		0	Tertiary				20000000				Rp 20,000,000 - Rp 22,999,999	Electricity		Protected spring
28467	China					Shanghai			Near town centre/city (>25km away)	Urban	Yes	12/02/1998	22	18-34	Female	Single or never married	0	3							0		0		0		0	University / College	Tertiary		0		0	Tertiary					20000
28682	China					Beijing			Near town centre/city (>25km away)	Urban	Yes	01/11/2002	18	18-34	Male	Single or never married	0	5							0		0		0		0	Senior High School / Vocational School	Below Degree		0		0	Below Degree					300000
28696	Indonesia				West Java				Near town centre/city (>25km away)	Urban	Yes	05/14/1984	36	35-44	Male	Married or cohabitating	2	4							0		0		0	College (2 years)	Tertiary		0		0		0	Tertiary				7000000				Rp 7,000,000 - Rp 7,999,999	LPG - 12 KG		Artesian well / pump
28757	Indonesia				West Java				Within town centre/city	City		03/11/1986	34	18-34	Female	Married or cohabitating	2	5							0		0		0	College graduate	Tertiary		0		0		0	Tertiary				9000000				Rp 9,000,000 - Rp 9,999,999	LPG - 12 KG		Refill water
28850	Japan						Kanto		Within town centre/city	City		06/25/1980	40	35-44	Male	Single or never married	0	2							0		0		0		0		0	High school / Secondary school	Below Degree		0	Below Degree						400000
28877	Japan						Kansai		Near town centre/city (>25km away)	Urban	Yes	04/25/1983	37	35-44	Male	Married or cohabitating	2	4							0		0		0		0		0	High school / Secondary school	Below Degree		0	Below Degree						400000
29072	Indonesia				Central Java				Near town centre/city (>25km away)	Urban	Yes	02/19/1998	22	18-34	Female	Single or never married	0	5							0		0		0	High school / Secondary school	Below Degree		0		0		0	Below Degree				3000000				Below Rp 5,000,000	LPG - 12 KG		Refill water
29087	Indonesia				Jakarta				Within town centre/city	City		03/22/2000	20	18-34	Male	Single or never married	0	6							0		0		0	High school / Secondary school	Below Degree		0		0		0	Below Degree				10000000				Rp 10,000,000 - Rp 12,499,999	LPG- 3 KG		Branded package water
29090	Indonesia				Bali				Near town centre/city (>25km away)	Urban	Yes	12/18/1971	49	45-54	Male	Married or cohabitating	1	3							0		0		0	College graduate	Tertiary		0		0		0	Tertiary				5000000				Rp 5,000,000 - Rp 5,999,999	LPG- 3 KG		Branded package water
29136	Indonesia				East Java				Within town centre/city	City		01/25/2001	19	18-34	Male	Single or never married	0	2							0		0		0	College graduate	Tertiary		0		0		0	Tertiary				2000000				Below Rp 5,000,000	LPG ? 5,5 KG / Blue Gas		Branded package water
29182	Indonesia				Central Java				Village	Rural		04/05/1990	30	18-34	Male	Married or cohabitating	1	9							0		0		0	College graduate	Tertiary		0		0		0	Tertiary				500000				Below Rp 5,000,000	LPG- 3 KG		Protected well
29199	Indonesia				Central Java				Within town centre/city	City		11/22/1976	44	35-44	Male	Married or cohabitating	0	2							0		0		0	College (<2 years)	Tertiary		0		0		0	Tertiary				2500000				Below Rp 5,000,000	LPG- 3 KG		Tap water in meter
29289	China					Shanghai			Within town centre/city	City		01/15/1988	32	18-34	Male	Married or cohabitating	1	4							0		0		0		0	University / College	Tertiary		0		0	Tertiary					45000
29342	China					Xi'An			Near town centre/city (>25km away)	Urban	Yes	05/15/1975	45	45-54	Male	Married or cohabitating	2	5							0		0		0		0	Post Graduate	Post Graduate		0		0	Post Graduate					17000
29411	Indonesia				West Java				Within town centre/city	City		09/08/1998	22	18-34	Female	Single or never married	0	4							0		0		0	High school / Secondary school	Below Degree		0		0		0	Below Degree				12000000				Rp 10,000,000 - Rp 12,499,999	LPG - 12 KG		Refill water
29496	Indonesia				West Java				Within town centre/city	City		06/18/1981	39	35-44	Female	Married or cohabitating	0	2							0		0		0	College graduate	Tertiary		0		0		0	Tertiary				6000000				Rp 6,000,000 - Rp 6,999,999	Electricity		Refill water
29509	China					Shanghai			Within town centre/city	City		01/12/1988	32	18-34	Female	Married or cohabitating	1	4							0		0		0		0	University / College	Tertiary		0		0	Tertiary					25500
29571	Indonesia				East Java				Near town centre/city (>25km away)	Urban	Yes	05/03/1999	21	18-34	Male	Single or never married	0	3							0		0		0	College graduate	Tertiary		0		0		0	Tertiary				4000000				Below Rp 5,000,000	LPG- 3 KG		Branded package water
29625	France							Provence-Alpes-Cote d'Azur & Auvergne-Rhone-Alpes & Corse				09/21/1969	51	45-54	Female	Single or never married	2	3							0		0		0		0		0		0	High School (lycée)	Below Degree	Below Degree							1600
29635	Indonesia				Central Java				Near town centre/city (>25km away)	Urban	Yes	02/18/1989	31	18-34	Male	Married or cohabitating	0	2							0		0		0	College graduate	Tertiary		0		0		0	Tertiary				1650000				Below Rp 5,000,000	LPG- 3 KG		Refill water
29660	Indonesia				East Java				Within town centre/city	City		11/11/1987	33	18-34	Male	Married or cohabitating	1	5							0		0		0	College graduate	Tertiary		0		0		0	Tertiary				4500000				Below Rp 5,000,000	LPG - 12 KG		Branded package water
29749	China					Beijing			Within town centre/city	City		01/18/1985	35	35-44	Male	Married or cohabitating	1	3							0		0		0		0	Post Graduate	Post Graduate		0		0	Post Graduate					45000
29872	Indonesia				West Java				Near town centre/city (>25km away)	Urban	Yes	09/10/1982	38	35-44	Male	Married or cohabitating	1	3							0		0		0	College graduate	Tertiary		0		0		0	Tertiary				6000000				Rp 6,000,000 - Rp 6,999,999	LPG- 3 KG		Artesian well / pump
29914	Indonesia				West Java				Near town centre/city (>25km away)	Urban	Yes	09/30/1973	47	45-54	Male	Married or cohabitating	1	3							0		0		0	High school / Secondary school	Below Degree		0		0		0	Below Degree				4000000				Below Rp 5,000,000	LPG- 3 KG		Branded package water
29937	China					Xi'An			Within town centre/city	City		03/27/1982	38	35-44	Male	Married or cohabitating	1	3							0		0		0		0	University / College	Tertiary		0		0	Tertiary					10000
30230	Indonesia				South Sumatra				Village	Rural		02/10/1992	28	18-34	Male	Single or never married	0	1							0		0		0	High school / Secondary school	Below Degree		0		0		0	Below Degree				5000000				Rp 5,000,000 - Rp 5,999,999	LPG- 3 KG		Protected well
30239	Indonesia				East Java				Within town centre/city	City		08/01/1989	31	18-34	Male	Married or cohabitating	2	4							0		0		0	College graduate	Tertiary		0		0		0	Tertiary				3500000				Below Rp 5,000,000	LPG- 3 KG		Refill water
30261	Indonesia				West Java				Within town centre/city	City		10/06/1987	33	18-34	Male	Married or cohabitating	2	5							0		0		0	College graduate	Tertiary		0		0		0	Tertiary				15000000				Rp 15,000,000 - Rp 16,999,999	LPG - 12 KG		Branded package water
30334	Indonesia				East Java				Village	Rural		01/25/1994	26	18-34	Male	Single or never married	0	5							0		0		0	College graduate	Tertiary		0		0		0	Tertiary				5000000				Rp 5,000,000 - Rp 5,999,999	LPG- 3 KG		Branded package water
30441	Indonesia				West Java				Near town centre/city (>25km away)	Urban	Yes	03/08/1983	37	35-44	Female	Married or cohabitating	3	5							0		0		0	Post graduate	Post Graduate		0		0		0	Post Graduate				7000000				Rp 7,000,000 - Rp 7,999,999	LPG - 12 KG		Protected well
30470	Indonesia				East Java				Within town centre/city	City		04/07/1995	25	18-34	Female	Single or never married	0	5							0		0		0	College graduate	Tertiary		0		0		0	Tertiary				5000000				Rp 5,000,000 - Rp 5,999,999	Electricity		Refill water
30644	Indonesia				East Java				Near town centre/city (>25km away)	Urban	Yes	01/13/1984	36	35-44	Male	Married or cohabitating	1	5							0		0		0	College graduate	Tertiary		0		0		0	Tertiary				5000000				Rp 5,000,000 - Rp 5,999,999	LPG - 12 KG		Branded package water
30680	Indonesia				West Java				Within town centre/city	City		01/06/1981	39	35-44	Female	Married or cohabitating	3	5							0		0		0	College graduate	Tertiary		0		0		0	Tertiary				10000000				Rp 10,000,000 - Rp 12,499,999	LPG - 12 KG		Branded package water
30684	Indonesia				East Java				Near town centre/city (>25km away)	Urban	Yes	03/03/1991	29	18-34	Male	Married or cohabitating	1	3							0		0		0	College graduate	Tertiary		0		0		0	Tertiary				4000000				Below Rp 5,000,000	LPG- 3 KG		Protected well
30838	Indonesia				Central Java				Within town centre/city	City		12/07/1982	38	35-44	Male	Married or cohabitating	2	4							0		0		0	College graduate	Tertiary		0		0		0	Tertiary				5000000				Rp 5,000,000 - Rp 5,999,999	LPG - 12 KG		Branded package water
30846	China					Chengdu			Within town centre/city	City		07/12/1999	21	18-34	Male	Single or never married	0	5							0		0		0		0	University / College	Tertiary		0		0	Tertiary					15000
30877	China					Beijing			Near town centre/city (>25km away)	Urban	Yes	06/27/1986	34	18-34	Male	Married or cohabitating	2	4							0		0		0		0	University / College	Tertiary		0		0	Tertiary					30000
31091	France							Occitanie & Nouvelle Aquitaine				05/27/1989	31	18-34	Female	Married or cohabitating	1	3							0		0		0		0		0		0	High School (lycée)	Below Degree	Below Degree							2000
31143	Indonesia				East Java				Near town centre/city (>25km away)	Urban	Yes	10/26/1998	22	18-34	Male	Single or never married	0	5							0		0		0	High school / Secondary school	Below Degree		0		0		0	Below Degree				1000				Below Rp 5,000,000	Electricity		Artesian well / pump
31223	Indonesia				West Java				Within town centre/city	City		01/04/1996	24	18-34	Female	Married or cohabitating	2	4							0		0		0	College graduate	Tertiary		0		0		0	Tertiary				10000000				Rp 10,000,000 - Rp 12,499,999	LPG - 12 KG		Branded package water
31288	Indonesia				Central Java				Within town centre/city	City		10/08/1976	44	35-44	Male	Married or cohabitating	4	6							0		0		0	High school / Secondary school	Below Degree		0		0		0	Below Degree				3000000				Below Rp 5,000,000	LPG- 3 KG		Refill water
31343	France							Provence-Alpes-Cote d'Azur & Auvergne-Rhone-Alpes & Corse				01/05/1946	74	>65	Female	Married or cohabitating	4	2							0		0		0		0		0		0	High School (lycée)	Below Degree	Below Degree							1900
31499	France							Bourgogne- Franche-Comté & Grand Est & Hauts-de-France				01/11/1972	48	45-54	Female	Married or cohabitating	2	4							0		0		0		0		0		0	University (Université)	Tertiary	Tertiary							2000
31546	France							Occitanie & Nouvelle Aquitaine				07/03/1986	34	18-34	Female	Married or cohabitating	2	4							0		0		0		0		0		0	University (Université)	Tertiary	Tertiary							800
31693	France							Provence-Alpes-Cote d'Azur & Auvergne-Rhone-Alpes & Corse				05/27/1965	55	55-64	Female	Single or never married	1	2							0		0		0		0		0		0	University (Université)	Tertiary	Tertiary							1800
31700	Indonesia				Borneo				Near town centre/city (>25km away)	Urban	Yes	03/31/1993	27	18-34	Male	Single or never married	0	5							0		0		0	High school / Secondary school	Below Degree		0		0		0	Below Degree				4000000				Below Rp 5,000,000	Electricity		Refill water
31739	China					Xi'An			Within town centre/city	City		06/16/1989	31	18-34	Female	Married or cohabitating	1	3							0		0		0		0	University / College	Tertiary		0		0	Tertiary					9500
31860	France							Provence-Alpes-Cote d'Azur & Auvergne-Rhone-Alpes & Corse				01/22/1972	48	45-54	Female	Single or never married	0	1							0		0		0		0		0		0	High School (lycée)	Below Degree	Below Degree							1680
31994	China					Beijing			Within town centre/city	City		09/20/1989	31	18-34	Male	Married or cohabitating	1	3							0		0		0		0	University / College	Tertiary		0		0	Tertiary					35000
32105	China					Shenzhen			Within town centre/city	City		12/12/1990	30	18-34	Male	Married or cohabitating	2	4							0		0		0		0	University / College	Tertiary		0		0	Tertiary					14500
32124	China					Shanghai			Within town centre/city	City		10/10/1994	26	18-34	Female	Single or never married	0	2							0		0		0		0	University / College	Tertiary		0		0	Tertiary					10000
32126	Indonesia				Sulawesi				Within town centre/city	City		06/17/2000	20	18-34	Female	Single or never married	2	3							0		0		0	High school / Secondary school	Below Degree		0		0		0	Below Degree				5000000				Rp 5,000,000 - Rp 5,999,999	LPG- 3 KG		Refill water
32200	China					Shanghai			Within town centre/city	City		03/20/1989	31	18-34	Male	Married or cohabitating	2	4							0		0		0		0	University / College	Tertiary		0		0	Tertiary					10000
32395	China					Shenzhen			Near town centre/city (>25km away)	Urban	Yes	09/28/1991	29	18-34	Female	Married or cohabitating	1	3							0		0		0		0	University / College	Tertiary		0		0	Tertiary					21000
32398	France							Bourgogne- Franche-Comté & Grand Est & Hauts-de-France				01/24/2000	20	18-34	Male	Single or never married	0	1							0		0		0		0		0		0	University (Université)	Tertiary	Tertiary							200
32416	China					Beijing			Within town centre/city	City		02/06/1988	32	18-34	Male	Married or cohabitating	1	5							0		0		0		0	University / College	Tertiary		0		0	Tertiary					30000
32421	Indonesia				East Java				Near town centre/city (>25km away)	Urban	No	08/13/1976	44	35-44	Female	Married or cohabitating	3	5							0		0		0	College graduate	Tertiary		0		0		0	Tertiary				4000000				Below Rp 5,000,000	LPG- 3 KG		Tap water in meter
32443	China					Beijing			Within town centre/city	City		06/03/1990	30	18-34	Male	Married or cohabitating	1	3							0		0		0		0	University / College	Tertiary		0		0	Tertiary					35000
32534	Indonesia				West Java				Within town centre/city	City		09/29/1977	43	35-44	Female	Married or cohabitating	3	5							0		0		0	College graduate	Tertiary		0		0		0	Tertiary				15000000				Rp 15,000,000 - Rp 16,999,999	LPG - 12 KG		Branded package water
32559	China					Harbin			Within town centre/city	City		01/06/1970	50	45-54	Female	Married or cohabitating	3	5							0		0		0		0	Senior High School / Vocational School	Below Degree		0		0	Below Degree					14000
32657	Indonesia				West Java				Near town centre/city (>25km away)	Urban	Yes	08/22/1979	41	35-44	Female	Single or never married	0	3							0		0		0	Post graduate	Post Graduate		0		0		0	Post Graduate				5000000				Rp 5,000,000 - Rp 5,999,999	Natural Gas		Branded package water
32694	Indonesia				East Java				Within town centre/city	City		01/10/1981	39	35-44	Female	Married or cohabitating	2	4							0		0		0	High school / Secondary school	Below Degree		0		0		0	Below Degree				900000				Below Rp 5,000,000	LPG- 3 KG		Refill water
32896	Indonesia				East Java				Within town centre/city	City		09/01/1983	37	35-44	Female	Married or cohabitating	2	4							0		0		0	College graduate	Tertiary		0		0		0	Tertiary				6000000				Rp 6,000,000 - Rp 6,999,999	LPG ? 5,5 KG / Blue Gas		Branded package water
32900	China					Chengdu			Within town centre/city	City		01/03/1973	47	45-54	Female	Married or cohabitating	2	4							0		0		0		0	University / College	Tertiary		0		0	Tertiary					18000
32938	China					Chengdu			Within town centre/city	City		03/15/1972	48	45-54	Female	Married or cohabitating	1	3							0		0		0		0	University / College	Tertiary		0		0	Tertiary					14000
32953	China					Beijing			Within town centre/city	City		03/27/1996	24	18-34	Male	Single or never married	0	2							0		0		0		0	University / College	Tertiary		0		0	Tertiary					15000
32963	Indonesia				West Java				Within town centre/city	City		07/20/1976	44	35-44	Male	Married or cohabitating	2	4							0		0		0	College graduate	Tertiary		0		0		0	Tertiary				7000000				Rp 7,000,000 - Rp 7,999,999	LPG - 12 KG		Refill water
32978	Indonesia				West Java				Within town centre/city	City		01/06/1975	45	45-54	Female	Married or cohabitating	2	4							0		0		0	College graduate	Tertiary		0		0		0	Tertiary				8000000				Rp 8,000,000 - Rp 8,999,999	LPG - 12 KG		Branded package water
33005	Indonesia				East Java				Within town centre/city	City		02/24/1963	57	55-64	Male	Single or never married	0	2							0		0		0	College graduate	Tertiary		0		0		0	Tertiary				750000				Below Rp 5,000,000	LPG- 3 KG		Refill water
33024	Indonesia				West Java				Within town centre/city	City		04/11/1983	37	35-44	Female	Married or cohabitating	2	4							0		0		0	College (<2 years)	Tertiary		0		0		0	Tertiary				5000000				Rp 5,000,000 - Rp 5,999,999	LPG - 12 KG		Branded package water
33029	China					Beijing			Within town centre/city	City		12/02/1978	42	35-44	Female	Single or never married	0	1							0		0		0		0	University / College	Tertiary		0		0	Tertiary					6500
33039	Indonesia				Jakarta				Within town centre/city	City		03/22/1975	45	45-54	Female	Married or cohabitating	2	5							0		0		0	College graduate	Tertiary		0		0		0	Tertiary				8000000				Rp 8,000,000 - Rp 8,999,999	Natural Gas		Branded package water
33051	China					Beijing			Within town centre/city	City		01/15/1987	33	18-34	Male	Married or cohabitating	2	5							0		0		0		0	Post Graduate	Post Graduate		0		0	Post Graduate					250000
33133	Indonesia				North Sumatra				Within town centre/city	City		08/10/1945	75	>65	Female	Married or cohabitating	2	4							0		0		0	College graduate	Tertiary		0		0		0	Tertiary				3500000				Below Rp 5,000,000	LPG - 12 KG		Branded package water
33157	China					Beijing			Within town centre/city	City		03/12/1972	48	45-54	Male	Married or cohabitating	1	3							0		0		0		0	University / College	Tertiary		0		0	Tertiary					22000
33168	Indonesia				Central Java				Near town centre/city (>25km away)	Urban	Yes	01/14/1984	36	35-44	Female	Married or cohabitating	2	5							0		0		0	College graduate	Tertiary		0		0		0	Tertiary				6000000				Rp 6,000,000 - Rp 6,999,999	Electricity		Branded package water
33199	Indonesia				North Sumatra				Within town centre/city	City		08/08/1946	74	>65	Female	Married or cohabitating	2	4							0		0		0	College graduate	Tertiary		0		0		0	Tertiary				3500000				Below Rp 5,000,000	LPG - 12 KG		Branded package water
33217	Indonesia				Central Java				Within town centre/city	City		08/01/1984	36	35-44	Female	Married or cohabitating	1	3							0		0		0	College graduate	Tertiary		0		0		0	Tertiary				5000000				Rp 5,000,000 - Rp 5,999,999	LPG - 12 KG		Refill water
33225	China					Xi'An			Near town centre/city (>25km away)	Urban	Yes	08/16/1995	25	18-34	Male	Married or cohabitating	0	3							0		0		0		0	University / College	Tertiary		0		0	Tertiary					9500
33234	China					Harbin			Near town centre/city (>25km away)	Urban	Yes	09/20/1968	52	45-54	Male	Separated, divorced, widowed	1	1							0		0		0		0	Senior High School / Vocational School	Below Degree		0		0	Below Degree					4700
33237	Indonesia				West Java				Within town centre/city	City		06/26/1975	45	45-54	Male	Married or cohabitating	0	2							0		0		0	College graduate	Tertiary		0		0		0	Tertiary				5500000				Rp 5,000,000 - Rp 5,999,999	LPG- 3 KG		Refill water
33240	Indonesia				West Java				Near town centre/city (>25km away)	Urban	Yes	11/30/1977	43	35-44	Male	Married or cohabitating	2	4							0		0		0	College (2 years)	Tertiary		0		0		0	Tertiary				5000000				Rp 5,000,000 - Rp 5,999,999	LPG ? 5,5 KG / Blue Gas		Artesian well / pump
33267	Japan						Kanto		Within town centre/city	City		10/27/1958	62	55-64	Female	Separated, divorced, widowed	2	2							0		0		0		0		0	College (2 years)	Tertiary		0	Tertiary						600000
33268	Indonesia				Central Java				Within town centre/city	City		08/18/1976	44	35-44	Male	Married or cohabitating	2	4							0		0		0	College graduate	Tertiary		0		0		0	Tertiary				2500000				Below Rp 5,000,000	LPG- 3 KG		Refill water
33270	Indonesia				North Sumatra				Within town centre/city	City		08/05/1945	75	>65	Female	Married or cohabitating	2	4							0		0		0	College graduate	Tertiary		0		0		0	Tertiary				3500000				Below Rp 5,000,000	LPG - 12 KG		Branded package water
33367	Japan						Kanto		Within town centre/city	City		03/06/1967	53	45-54	Female	Married or cohabitating	1	3							0		0		0		0		0	Post Graduate	Post Graduate		0	Post Graduate						780000
33382	Indonesia				Central Java				Within town centre/city	City		07/04/1984	36	35-44	Female	Married or cohabitating	2	4							0		0		0	College graduate	Tertiary		0		0		0	Tertiary				2500000				Below Rp 5,000,000	LPG ? 5,5 KG / Blue Gas		Tap water in meter
33439	China					Shanghai			Within town centre/city	City		09/09/1983	37	35-44	Male	Married or cohabitating	1	3							0		0		0		0	University / College	Tertiary		0		0	Tertiary					14000
33454	Indonesia				Central Java				Within town centre/city	City		10/07/1979	41	35-44	Male	Married or cohabitating	0	2							0		0		0	College (2 years)	Tertiary		0		0		0	Tertiary				1250000				Below Rp 5,000,000	LPG - 12 KG		Refill water
33519	Indonesia				Central Java				Within town centre/city	City		10/30/1980	40	35-44	Male	Married or cohabitating	3	5							0		0		0	College (<2 years)	Tertiary		0		0		0	Tertiary				2700000				Below Rp 5,000,000	LPG ? 5,5 KG / Blue Gas		Tap water in meter
33578	Indonesia				Jakarta				Near town centre/city (>25km away)	Urban	Yes	05/16/1975	45	45-54	Male	Married or cohabitating	3	5							0		0		0	Post graduate	Post Graduate		0		0		0	Post Graduate				5000000				Rp 5,000,000 - Rp 5,999,999	LPG - 12 KG		Branded package water
33595	Indonesia				Jakarta				Within town centre/city	City		07/12/1984	36	35-44	Male	Married or cohabitating	4	6							0		0		0	Post graduate	Post Graduate		0		0		0	Post Graduate				5000000				Rp 5,000,000 - Rp 5,999,999	Electricity		Tap water in meter
33640	China					Shenzhen			Within town centre/city	City		03/21/1962	58	55-64	Female	Married or cohabitating	2	4							0		0		0		0	Senior High School / Vocational School	Below Degree		0		0	Below Degree					18000
33648	China					Shanghai			Near town centre/city (>25km away)	Urban	Yes	07/04/1975	45	45-54	Female	Married or cohabitating	1	2							0		0		0		0	University / College	Tertiary		0		0	Tertiary					9000
33731	China					Beijing			Within town centre/city	City		05/06/1983	37	35-44	Female	Married or cohabitating	1	3							0		0		0		0	University / College	Tertiary		0		0	Tertiary					20000
33820	China					Chengdu			Within town centre/city	City		05/24/1972	48	45-54	Female	Married or cohabitating	1	3							0		0		0		0	University / College	Tertiary		0		0	Tertiary					14300
33825	China					Shanghai			Within town centre/city	City		10/20/1979	41	35-44	Male	Married or cohabitating	1	2							0		0		0		0	University / College	Tertiary		0		0	Tertiary					9000
33832	China					Shanghai			Within town centre/city	City		01/22/1986	34	18-34	Female	Married or cohabitating	1	3							0		0		0		0	University / College	Tertiary		0		0	Tertiary					35000
33897	France							Bourgogne- Franche-Comté & Grand Est & Hauts-de-France				03/04/1994	26	18-34	Male	Married or cohabitating	2	4							0		0		0		0		0		0	High School (lycée)	Below Degree	Below Degree							860
33920	Indonesia				West Java				Near town centre/city (>25km away)	Urban	Yes	08/31/1981	39	35-44	Female	Single or never married	0	5							0		0		0	College graduate	Tertiary		0		0		0	Tertiary				6000000				Rp 6,000,000 - Rp 6,999,999	LPG - 12 KG		Branded package water
33925	Japan						Kansai		Near town centre/city (>25km away)	Urban	No	09/05/1951	69	>65	Male	Married or cohabitating	3	5							0		0		0		0		0	High school / Secondary school	Below Degree		0	Below Degree						600000
33943	China					Chengdu			Near town centre/city (>25km away)	Urban	Yes	09/04/1974	46	45-54	Female	Married or cohabitating	2	3							0		0		0		0	University / College	Tertiary		0		0	Tertiary					18000
33962	China					Chengdu			Within town centre/city	City		10/19/1972	48	45-54	Female	Married or cohabitating	1	3							0		0		0		0	University / College	Tertiary		0		0	Tertiary					13800
33986	China					Shenzhen			Within town centre/city	City		10/01/1972	48	45-54	Female	Married or cohabitating	1	3							0		0		0		0	University / College	Tertiary		0		0	Tertiary					35000
33994	China					Beijing			Within town centre/city	City		02/12/1982	38	35-44	Female	Married or cohabitating	2	4							0		0		0		0	University / College	Tertiary		0		0	Tertiary					15000
34016	Singapore	North										01/30/1964	56	55-64	Male	Married or cohabitating	1	3	Chinese		Two			Diploma	Tertiary		0		0		0		0		0		0	Tertiary	7000
34080	France							Occitanie & Nouvelle Aquitaine				03/31/1978	42	35-44	Female	Single or never married	2	2							0		0		0		0		0		0	University (Université)	Tertiary	Tertiary							600
34082	Singapore	North East										12/06/1958	62	55-64	Male	Married or cohabitating	2	5	Malay					Degree	Tertiary		0		0		0		0		0		0	Tertiary	20000
34164	China					Shenzhen			Within town centre/city	City		01/06/1970	50	45-54	Female	Married or cohabitating	1	3							0		0		0		0	University / College	Tertiary		0		0	Tertiary					20000
34319	Indonesia				East Java				Within town centre/city	City		01/13/1977	43	35-44	Female	Married or cohabitating	3	5							0		0		0	High school / Secondary school	Below Degree		0		0		0	Below Degree				4000000				Below Rp 5,000,000	LPG - 12 KG		Branded package water
34340	Indonesia				East Java				Within town centre/city	City		07/09/1991	29	18-34	Female	Married or cohabitating	1	5							0		0		0	College graduate	Tertiary		0		0		0	Tertiary				1800000				Below Rp 5,000,000	LPG - 12 KG		Artesian well / pump
34351	Indonesia				Central Java				Within town centre/city	City		10/05/1977	43	35-44	Female	Single or never married	0	3							0		0		0	College graduate	Tertiary		0		0		0	Tertiary				6000000				Rp 6,000,000 - Rp 6,999,999	LPG - 12 KG		Branded package water
34368	France							lle-de-France				01/10/2001	19	18-34	Male	Decline to answer	0	3							0		0		0		0		0		0	University (Université)	Tertiary	Tertiary							5000
34474	Indonesia				Central Java				Within town centre/city	City		11/23/1975	45	45-54	Male	Separated, divorced, widowed	1	3							0		0		0	College (<2 years)	Tertiary		0		0		0	Tertiary				4000000				Below Rp 5,000,000	LPG ? 5,5 KG / Blue Gas		Branded package water
34490	Indonesia				Central Java				Within town centre/city	City		09/06/1981	39	35-44	Male	Married or cohabitating	1	5							0		0		0	High school / Secondary school	Below Degree		0		0		0	Below Degree				2000000				Below Rp 5,000,000	LPG ? 5,5 KG / Blue Gas		Tap water in meter
34557	France							Bourgogne- Franche-Comté & Grand Est & Hauts-de-France				11/11/1961	59	55-64	Female	Separated, divorced, widowed	2	1							0		0		0		0		0		0	High School (lycée)	Below Degree	Below Degree							1800
34636	France							Occitanie & Nouvelle Aquitaine				03/14/1975	45	45-54	Male	Single or never married	0	1							0		0		0		0		0		0	High School (lycée)	Below Degree	Below Degree							600
34637	Indonesia				West Java				Within town centre/city	City		07/07/1981	39	35-44	Male	Single or never married	0	2							0		0		0	College graduate	Tertiary		0		0		0	Tertiary				5000000				Rp 5,000,000 - Rp 5,999,999	LPG- 3 KG		Branded package water
34642	Indonesia				Central Java				Near town centre/city (>25km away)	Urban	Yes	01/05/1977	43	35-44	Female	Married or cohabitating	2	4							0		0		0	College graduate	Tertiary		0		0		0	Tertiary				2500000				Below Rp 5,000,000	LPG- 3 KG		Tap water in meter
34753	Indonesia				Central Java				Within town centre/city	City		10/07/1984	36	35-44	Male	Married or cohabitating	1	6							0		0		0	College graduate	Tertiary		0		0		0	Tertiary				1300000				Below Rp 5,000,000	LPG- 3 KG		Protected well
34846	Indonesia				East Java				Within town centre/city	City		03/08/1974	46	45-54	Male	Married or cohabitating	1	3							0		0		0	College graduate	Tertiary		0		0		0	Tertiary				5000000				Rp 5,000,000 - Rp 5,999,999	LPG - 12 KG		Refill water
34847	Indonesia				East Java				Near town centre/city (>25km away)	Urban	Yes	12/01/1975	45	45-54	Female	Separated, divorced, widowed	1	3							0		0		0	Post graduate	Post Graduate		0		0		0	Post Graduate				10000000				Rp 10,000,000 - Rp 12,499,999	LPG- 3 KG		Branded package water
34859	Indonesia				Sulawesi				Within town centre/city	City		02/19/1975	45	45-54	Male	Married or cohabitating	4	4							0		0		0	College graduate	Tertiary		0		0		0	Tertiary				10000000				Rp 10,000,000 - Rp 12,499,999	LPG - 12 KG		Branded package water
34885	Japan						Kansai		Near town centre/city (>25km away)	Urban	Yes	09/19/1989	31	18-34	Male	Single or never married	0	3							0		0		0		0		0	College graduate	Tertiary		0	Tertiary						250000
34931	Indonesia				East Java				Within town centre/city	City		10/12/1990	30	18-34	Female	Married or cohabitating	0	2							0		0		0	College graduate	Tertiary		0		0		0	Tertiary				2000000				Below Rp 5,000,000	LPG- 3 KG		Refill water
34990	Indonesia				Borneo				Within town centre/city	City		10/11/1987	33	18-34	Female	Married or cohabitating	1	5							0		0		0	College graduate	Tertiary		0		0		0	Tertiary				3500000				Below Rp 5,000,000	LPG - 12 KG		Refill water
35128	Indonesia				East Java				Near town centre/city (>25km away)	Urban	Yes	12/01/1975	45	45-54	Female	Separated, divorced, widowed	1	3							0		0		0	Post graduate	Post Graduate		0		0		0	Post Graduate				10000000				Rp 10,000,000 - Rp 12,499,999	LPG- 3 KG		Branded package water
35130	Indonesia				South Sumatra				Within town centre/city	City		11/20/1984	36	35-44	Male	Married or cohabitating	3	7							0		0		0	College graduate	Tertiary		0		0		0	Tertiary				8000000				Rp 8,000,000 - Rp 8,999,999	LPG- 3 KG		Tap water in meter
35159	Indonesia				East Java				Near town centre/city (>25km away)	Urban	Yes	03/12/1976	44	35-44	Female	Married or cohabitating	1	4							0		0		0	College graduate	Tertiary		0		0		0	Tertiary				7500000				Rp 7,000,000 - Rp 7,999,999	LPG - 12 KG		Branded package water
35226	Indonesia				Borneo				Within town centre/city	City		06/14/1975	45	45-54	Female	Single or never married	0	2							0		0		0	College graduate	Tertiary		0		0		0	Tertiary				2500000				Below Rp 5,000,000	LPG - 12 KG		Tap water in meter
35262	Indonesia				West Java				Within town centre/city	City		04/20/1977	43	35-44	Male	Married or cohabitating	2	5							0		0		0	College graduate	Tertiary		0		0		0	Tertiary				5000000				Rp 5,000,000 - Rp 5,999,999	LPG - 12 KG		Tap water in meter
35288	China					Chengdu			Within town centre/city	City		11/03/1974	46	45-54	Female	Married or cohabitating	1	3							0		0		0		0	University / College	Tertiary		0		0	Tertiary					14000
35342	China					Shanghai			Near town centre/city (>25km away)	Urban	Yes	01/02/1974	46	45-54	Male	Married or cohabitating	2	5							0		0		0		0	University / College	Tertiary		0		0	Tertiary					14000
35527	Indonesia				West Java				Near town centre/city (>25km away)	Urban	Yes	11/26/1961	59	55-64	Female	Separated, divorced, widowed	2	3							0		0		0	College (2 years)	Tertiary		0		0		0	Tertiary				3000000				Below Rp 5,000,000	LPG - 12 KG		Branded package water
35720	China					Xi'An			Very far from town centre/city ( >40 km away)	Urban	No	06/11/1956	64	55-64	Female	Married or cohabitating	2	2							0		0		0		0	Senior High School / Vocational School	Below Degree		0		0	Below Degree					4800
36230	Japan						Chubu		Near town centre/city (>25km away)	Urban	Yes	01/20/1969	51	45-54	Male	Separated, divorced, widowed	0	4							0		0		0		0		0	College graduate	Tertiary		0	Tertiary						700000
36302	France							Bourgogne- Franche-Comté & Grand Est & Hauts-de-France				07/28/1986	34	18-34	Female	Married or cohabitating	2	4							0		0		0		0		0		0	Middle School (collège)	Below Degree	Below Degree							800
36571	China					Harbin			Within town centre/city	City		03/08/1960	60	55-64	Male	Married or cohabitating	1	2							0		0		0		0	Senior High School / Vocational School	Below Degree		0		0	Below Degree					4700
36664	France							Occitanie & Nouvelle Aquitaine				02/01/1971	49	45-54	Male	Single or never married	0	3							0		0		0		0		0		0	Middle School (collège)	Below Degree	Below Degree							400
36685	Japan						Chubu		Near town centre/city (>25km away)	Urban	Yes	04/30/1949	71	>65	Male	Married or cohabitating	2	2							0		0		0		0		0	College graduate	Tertiary		0	Tertiary						700000
36796	China					Chengdu			Within town centre/city	City		08/04/1952	68	>65	Female	Married or cohabitating	1	5							0		0		0		0	Senior High School / Vocational School	Below Degree		0		0	Below Degree					35000
36804	China					Harbin			Within town centre/city	City		03/07/1962	58	55-64	Female	Married or cohabitating	2	1							0		0		0		0	Junior Middle School	Below Degree		0		0	Below Degree					4700
37039	China					Chengdu			Within town centre/city	City		04/27/1961	59	55-64	Male	Married or cohabitating	1	2							0		0		0		0	Senior High School / Vocational School	Below Degree		0		0	Below Degree					4500
39786	Japan						Kansai		Near town centre/city (>25km away)	Urban	No	03/30/1960	60	55-64	Female	Married or cohabitating	3	2							0		0		0		0		0	College graduate	Tertiary		0	Tertiary						580000
40018	China					Shenzhen			Village	Rural		08/07/1964	56	55-64	Female	Married or cohabitating	2	3							0		0		0		0	Junior Middle School	Below Degree		0		0	Below Degree					5200
40926	Indonesia				Borneo				Within town centre/city	City		08/05/1964	56	55-64	Female	Married or cohabitating	4	6							0		0		0	College graduate	Tertiary		0		0		0	Tertiary				3000000				Below Rp 5,000,000	LPG - 12 KG		Refill water
41521	Indonesia				East Java				Near town centre/city (>25km away)	Urban	Yes	06/05/1992	28	18-34	Female	Single or never married	0	5							0		0		0	College (2 years)	Tertiary		0		0		0	Tertiary				3000000				Below Rp 5,000,000	LPG- 3 KG		Refill water
41579	Indonesia				Central Java				Within town centre/city	City		06/19/1991	29	18-34	Female	Married or cohabitating	1	5							0		0		0	High school / Secondary school	Below Degree		0		0		0	Below Degree				2000000				Below Rp 5,000,000	LPG - 12 KG		Branded package water
41622	Indonesia				East Java				Within town centre/city	City		12/07/1995	25	18-34	Female	Single or never married	0	5							0		0		0	College graduate	Tertiary		0		0		0	Tertiary				6000000				Rp 6,000,000 - Rp 6,999,999	LPG ? 5,5 KG / Blue Gas		Refill water
41651	Indonesia				Central Java				Near town centre/city (>25km away)	Urban	Yes	03/21/1990	30	18-34	Female	Married or cohabitating	2	4							0		0		0	College graduate	Tertiary		0		0		0	Tertiary				1500000				Below Rp 5,000,000	LPG- 3 KG		Protected well
41774	Indonesia				Borneo				Near town centre/city (>25km away)	Urban	Yes	06/05/1992	28	18-34	Female	Married or cohabitating	2	2							0		0		0	High school / Secondary school	Below Degree		0		0		0	Below Degree				3000000				Below Rp 5,000,000	LPG- 3 KG		Refill water
41795	Indonesia				East Java				Village	Rural		01/12/1997	23	18-34	Female	Married or cohabitating	2	6							0		0		0	High school / Secondary school	Below Degree		0		0		0	Below Degree				1600000				Below Rp 5,000,000	LPG- 3 KG		Refill water
42210	Indonesia				East Java				Within town centre/city	City		01/05/1986	34	18-34	Female	Single or never married	0	1							0		0		0	College (2 years)	Tertiary		0		0		0	Tertiary				400000				Below Rp 5,000,000	LPG - 12 KG		Branded package water
42228	Japan						Kanto		Within town centre/city	City		12/27/1989	31	18-34	Female	Married or cohabitating	0	2							0		0		0		0		0	College graduate	Tertiary		0	Tertiary						550000
42250	Indonesia				West Java				Near town centre/city (>25km away)	Urban	Yes	01/08/1986	34	18-34	Female	Married or cohabitating	2	4							0		0		0	College graduate	Tertiary		0		0		0	Tertiary				5000000				Rp 5,000,000 - Rp 5,999,999	LPG - 12 KG		Branded package water
42347	Indonesia				Central Java				Within town centre/city	City		05/20/1963	57	55-64	Female	Married or cohabitating	2	4							0		0		0	College graduate	Tertiary		0		0		0	Tertiary				2500000				Below Rp 5,000,000	LPG ? 5,5 KG / Blue Gas		Tap water in meter
42425	Indonesia				Banten				Within town centre/city	City		04/04/1986	34	18-34	Female	Married or cohabitating	2	4							0		0		0	Post graduate	Post Graduate		0		0		0	Post Graduate				6000000				Rp 6,000,000 - Rp 6,999,999	LPG- 3 KG		Branded package water
42428	China					Beijing			Near town centre/city (>25km away)	Urban	Yes	12/07/1956	64	55-64	Female	Married or cohabitating	1	2							0		0		0		0	Senior High School / Vocational School	Below Degree		0		0	Below Degree					6800
42434	Indonesia				Central Java				Within town centre/city	City		09/20/1990	30	18-34	Male	Married or cohabitating	2	4							0		0		0	College graduate	Tertiary		0		0		0	Tertiary				1500000				Below Rp 5,000,000	LPG - 12 KG		Refill water
42437	China					Beijing			Near town centre/city (>25km away)	Urban	Yes	01/11/1972	48	45-54	Male	Married or cohabitating	1	3							0		0		0		0	University / College	Tertiary		0		0	Tertiary					26000
42498	Indonesia				Central Java				Within town centre/city	City		06/26/1989	31	18-34	Female	Married or cohabitating	2	4							0		0		0	College graduate	Tertiary		0		0		0	Tertiary				3700000				Below Rp 5,000,000	LPG - 12 KG		Branded package water
42514	Indonesia				Borneo				Near town centre/city (>25km away)	Urban	No	11/01/1986	34	18-34	Female	Married or cohabitating	2	4							0		0		0	College (2 years)	Tertiary		0		0		0	Tertiary				2750000				Below Rp 5,000,000	LPG- 3 KG		Protected well
42703	China					Chengdu			Near town centre/city (>25km away)	Urban	Yes	03/01/1975	45	45-54	Male	Married or cohabitating	1	3							0		0		0		0	University / College	Tertiary		0		0	Tertiary					5000
42741	Indonesia				Central Java				Within town centre/city	City		08/09/1994	26	18-34	Female	Married or cohabitating	1	3							0		0		0	College graduate	Tertiary		0		0		0	Tertiary				25000000				Rp 23,000,000 - Rp 25,999,999	LPG - 12 KG		Branded package water
42761	China					Chengdu			Within town centre/city	City		04/21/1954	66	>65	Male	Married or cohabitating	2	4							0		0		0		0	Senior High School / Vocational School	Below Degree		0		0	Below Degree					4800
42780	Indonesia				Borneo				Near town centre/city (>25km away)	Urban	Yes	02/16/1993	27	18-34	Female	Single or never married	0	3							0		0		0	College graduate	Tertiary		0		0		0	Tertiary				1500000				Below Rp 5,000,000	LPG- 3 KG		Tap water in meter
43011	China					Harbin			Within town centre/city	City		01/09/1963	57	55-64	Male	Married or cohabitating	1	2							0		0		0		0	Senior High School / Vocational School	Below Degree		0		0	Below Degree					6000
43057	Indonesia				Central Java				Within town centre/city	City		08/21/1986	34	18-34	Female	Married or cohabitating	1	3							0		0		0	College graduate	Tertiary		0		0		0	Tertiary				2500000				Below Rp 5,000,000	LPG- 3 KG		Artesian well / pump
43094	China					Chengdu			Within town centre/city	City		01/04/1968	52	45-54	Female	Married or cohabitating	2	2							0		0		0		0	Senior High School / Vocational School	Below Degree		0		0	Below Degree					6000
43192	China					Harbin			Within town centre/city	City		01/13/1955	65	>65	Male	Married or cohabitating	2	5							0		0		0		0	University / College	Tertiary		0		0	Tertiary					21000
43247	Indonesia				South Sumatra				Within town centre/city	City		09/16/1960	60	55-64	Female	Married or cohabitating	2	4							0		0		0	College graduate	Tertiary		0		0		0	Tertiary				9000000				Rp 9,000,000 - Rp 9,999,999	LPG - 12 KG		Branded package water
43373	China					Beijing			Very far from town centre/city ( >40 km away)	Urban	Yes	04/11/1966	54	45-54	Female	Married or cohabitating	1	2							0		0		0		0	Senior High School / Vocational School	Below Degree		0		0	Below Degree					3300
43375	Indonesia				North Sumatra				Near town centre/city (>25km away)	Urban	Yes	03/06/1963	57	55-64	Female	Married or cohabitating	3	5							0		0		0	College graduate	Tertiary		0		0		0	Tertiary				8000000				Rp 8,000,000 - Rp 8,999,999	LPG- 3 KG		Refill water
43413	Indonesia				Bali				Within town centre/city	City		02/02/1964	56	55-64	Female	Married or cohabitating	3	5							0		0		0	Post graduate	Post Graduate		0		0		0	Post Graduate				6000000				Rp 6,000,000 - Rp 6,999,999	LPG- 3 KG		Branded package water
43414	Indonesia				West Java				Within town centre/city	City		10/26/1963	57	55-64	Female	Married or cohabitating	2	4							0		0		0	College graduate	Tertiary		0		0		0	Tertiary				7000000				Rp 7,000,000 - Rp 7,999,999	LPG - 12 KG		Branded package water
43557	Indonesia				East Java				Within town centre/city	City		01/08/1965	55	55-64	Female	Married or cohabitating	3	5							0		0		0	College graduate	Tertiary		0		0		0	Tertiary				2000000				Below Rp 5,000,000	LPG - 12 KG		Refill water
43578	Indonesia				West Java				Within town centre/city	City		02/08/1960	60	55-64	Female	Married or cohabitating	2	2							0		0		0	College (2 years)	Tertiary		0		0		0	Tertiary				5000000				Rp 5,000,000 - Rp 5,999,999	LPG ? 5,5 KG / Blue Gas		Refill water
43581	Indonesia				West Java				Within town centre/city	City		07/15/1965	55	55-64	Male	Married or cohabitating	2	4							0		0		0	College graduate	Tertiary		0		0		0	Tertiary				10000000				Rp 10,000,000 - Rp 12,499,999	LPG - 12 KG		Branded package water
43639	Indonesia				West Java				Within town centre/city	City		02/28/1963	57	55-64	Female	Married or cohabitating	4	2							0		0		0	Post graduate	Post Graduate		0		0		0	Post Graduate				5000000				Rp 5,000,000 - Rp 5,999,999	Electricity		Branded package water
43659	Indonesia				Central Java				Near town centre/city (>25km away)	Urban	Yes	01/01/1962	58	55-64	Female	Married or cohabitating	4	6							0		0		0	College (<2 years)	Tertiary		0		0		0	Tertiary				2000000				Below Rp 5,000,000	LPG- 3 KG		Refill water
43685	Indonesia				West Java				Within town centre/city	City		01/02/1963	57	55-64	Female	Married or cohabitating	4	3							0		0		0	Post graduate	Post Graduate		0		0		0	Post Graduate				10000000				Rp 10,000,000 - Rp 12,499,999	Electricity		Branded package water
43746	Indonesia				Central Java				Within town centre/city	City		10/28/1964	56	55-64	Female	Married or cohabitating	2	4							0		0		0	College graduate	Tertiary		0		0		0	Tertiary				3500000				Below Rp 5,000,000	LPG - 12 KG		Branded package water
43782	Indonesia				Banten				Near town centre/city (>25km away)	Urban	Yes	10/27/1963	57	55-64	Male	Married or cohabitating	2	4							0		0		0	High school / Secondary school	Below Degree		0		0		0	Below Degree				1500000				Below Rp 5,000,000	LPG- 3 KG		Branded package water
43899	China					Xi'An			Within town centre/city	City		01/13/1966	54	45-54	Male	Married or cohabitating	4	4							0		0		0		0	University / College	Tertiary		0		0	Tertiary					24500
43975	Indonesia				Borneo				Within town centre/city	City		10/28/1965	55	55-64	Female	Married or cohabitating	1	3							0		0		0	College graduate	Tertiary		0		0		0	Tertiary				7000000				Rp 7,000,000 - Rp 7,999,999	LPG - 12 KG		Refill water
44167	China					Harbin			Within town centre/city	City		01/01/1953	67	>65	Male	Married or cohabitating	2	1							0		0		0		0	Senior High School / Vocational School	Below Degree		0		0	Below Degree					5000
44296	China					Xi'An			Within town centre/city	City		06/14/1951	69	>65	Male	Married or cohabitating	1	1							0		0		0		0	Senior High School / Vocational School	Below Degree		0		0	Below Degree					4900
44458	China					Xi'An			Within town centre/city	City		09/15/1961	59	55-64	Female	Married or cohabitating	1	2							0		0		0		0	Senior High School / Vocational School	Below Degree		0		0	Below Degree					5200
44727	Indonesia				West Java				Within town centre/city	City		10/09/1962	58	55-64	Female	Married or cohabitating	2	2							0		0		0	College graduate	Tertiary		0		0		0	Tertiary				10000000				Rp 10,000,000 - Rp 12,499,999	LPG - 12 KG		Branded package water
44970	Indonesia				West Java				Within town centre/city	City		01/06/1981	39	35-44	Female	Married or cohabitating	2	4							0		0		0	Post graduate	Post Graduate		0		0		0	Post Graduate				7000000				Rp 7,000,000 - Rp 7,999,999	Not Cooking	If Household expenditure < 2,5 mio per month	Branded package water
44998	Indonesia				Jakarta				Within town centre/city	City		05/04/2001	19	18-34	Female	Single or never married	0	6							0		0		0	High school / Secondary school	Below Degree		0		0		0	Below Degree				30000000				Rp 29,000,000 - Rp 39,999,999	LPG ? 5,5 KG / Blue Gas		Branded package water
45160	Indonesia				West Java				Within town centre/city	City		10/10/1983	37	35-44	Male	Married or cohabitating	2	5							0		0		0	Post graduate	Post Graduate		0		0		0	Post Graduate				15000000				Rp 15,000,000 - Rp 16,999,999	LPG - 12 KG		Branded package water
45476	Indonesia				Central Java				Very far from town centre/city ( >40 km away)	Urban	Yes	04/28/2001	19	18-34	Male	Single or never married	0	6							0		0		0	High school / Secondary school	Below Degree		0		0		0	Below Degree				10000000				Rp 10,000,000 - Rp 12,499,999	LPG - 12 KG		Branded package water
45480	Indonesia				Banten				Within town centre/city	City		11/07/1981	39	35-44	Female	Married or cohabitating	2	4							0		0		0	College graduate	Tertiary		0		0		0	Tertiary				6000000				Rp 6,000,000 - Rp 6,999,999	LPG ? 5,5 KG / Blue Gas		Branded package water
45493	Indonesia				Jakarta				Within town centre/city	City		09/23/1990	30	18-34	Male	Married or cohabitating	1	3							0		0		0	Post graduate	Post Graduate		0		0		0	Post Graduate				7800000				Rp 7,000,000 - Rp 7,999,999	LPG - 12 KG		Branded package water
45507	Indonesia				Bali				Within town centre/city	City		02/24/1970	50	45-54	Male	Married or cohabitating	1	3							0		0		0	College graduate	Tertiary		0		0		0	Tertiary				7000000				Rp 7,000,000 - Rp 7,999,999	LPG - 12 KG		Branded package water
45518	Indonesia				West Java				Within town centre/city	City		01/24/1997	23	18-34	Male	Married or cohabitating	1	5							0		0		0	College graduate	Tertiary		0		0		0	Tertiary				25000000				Rp 23,000,000 - Rp 25,999,999	LPG ? 5,5 KG / Blue Gas		Branded package water
45596	Indonesia				Sulawesi				Near town centre/city (>25km away)	Urban	Yes	04/03/1991	29	18-34	Male	Married or cohabitating	0	5							0		0		0	High school / Secondary school	Below Degree		0		0		0	Below Degree				15000000				Rp 15,000,000 - Rp 16,999,999	Electricity		Others
45923	Indonesia				Jakarta				Near town centre/city (>25km away)	Urban	Yes	11/09/1969	51	45-54	Female	Married or cohabitating	5	7							0		0		0	College (<2 years)	Tertiary		0		0		0	Tertiary				10000000				Rp 10,000,000 - Rp 12,499,999	LPG - 12 KG		Branded package water
46326	Indonesia				West Java				Within town centre/city	City		06/01/1981	39	35-44	Female	Married or cohabitating	3	5							0		0		0	College graduate	Tertiary		0		0		0	Tertiary				9000000				Rp 9,000,000 - Rp 9,999,999	LPG - 12 KG		Branded package water
46381	Indonesia				West Java				Near town centre/city (>25km away)	Urban	Yes	12/18/1989	31	18-34	Female	Married or cohabitating	1	4							0		0		0	College graduate	Tertiary		0		0		0	Tertiary				12000000				Rp 10,000,000 - Rp 12,499,999	LPG - 12 KG		Refill water
46463	Indonesia				Banten				Near town centre/city (>25km away)	Urban	Yes	12/04/1970	50	45-54	Male	Married or cohabitating	5	7							0		0		0	College graduate	Tertiary		0		0		0	Tertiary				11000000				Rp 10,000,000 - Rp 12,499,999	LPG - 12 KG		Branded package water
46723	Indonesia				Borneo				Within town centre/city	City		08/17/1994	26	18-34	Male	Married or cohabitating	1	5							0		0		0	College graduate	Tertiary		0		0		0	Tertiary				8000000				Rp 8,000,000 - Rp 8,999,999	LPG - 12 KG		Refill water
47055	Indonesia				Central Java				Near town centre/city (>25km away)	Urban	No	09/07/1986	34	18-34	Male	Separated, divorced, widowed	1	3							0		0		0	High school / Secondary school	Below Degree		0		0		0	Below Degree				2500000				Below Rp 5,000,000	LPG- 3 KG		Artesian well / pump
47066	Indonesia				Central Java				Village	Rural		08/22/1994	26	18-34	Female	Single or never married	0	4							0		0		0	Decline to answer	Decline to answer		0		0		0	Below Degree				1500000				Below Rp 5,000,000	LPG- 3 KG		Protected well
47344	Indonesia				Bali				Within town centre/city	City		12/28/1983	37	35-44	Male	Married or cohabitating	1	5							0		0		0	High school / Secondary school	Below Degree		0		0		0	Below Degree				7000000				Rp 7,000,000 - Rp 7,999,999	LPG - 12 KG		Branded package water
47440	Indonesia				South Sumatra				Within town centre/city	City		05/06/1965	55	55-64	Female	Married or cohabitating	2	3							0		0		0	College (2 years)	Tertiary		0		0		0	Tertiary				9000000				Rp 9,000,000 - Rp 9,999,999	LPG - 12 KG		Branded package water
47517	Indonesia				Bali				Within town centre/city	City		05/18/1963	57	55-64	Female	Married or cohabitating	1	5							0		0		0	College graduate	Tertiary		0		0		0	Tertiary				6000000				Rp 6,000,000 - Rp 6,999,999	Electricity		Branded package water
47531	China					Shenzhen			Within town centre/city	City		08/20/1988	32	18-34	Female	Married or cohabitating	1	3							0		0		0		0	University / College	Tertiary		0		0	Tertiary					11230
47542	Indonesia				Bali				Within town centre/city	City		05/18/1963	57	55-64	Female	Married or cohabitating	1	5							0		0		0	College graduate	Tertiary		0		0		0	Tertiary				6000000				Rp 6,000,000 - Rp 6,999,999	Electricity		Branded package water
47543	Indonesia				Bali				Within town centre/city	City		05/18/1963	57	55-64	Female	Married or cohabitating	1	5							0		0		0	College graduate	Tertiary		0		0		0	Tertiary				6000000				Rp 6,000,000 - Rp 6,999,999	Electricity		Branded package water
47544	Indonesia				Bali				Within town centre/city	City		05/18/1963	57	55-64	Female	Married or cohabitating	5	5							0		0		0	College graduate	Tertiary		0		0		0	Tertiary				6000000				Rp 6,000,000 - Rp 6,999,999	Electricity		Branded package water
47545	Indonesia				Bali				Within town centre/city	City		05/18/1963	57	55-64	Female	Married or cohabitating	1	5							0		0		0	College graduate	Tertiary		0		0		0	Tertiary				6000000				Rp 6,000,000 - Rp 6,999,999	Electricity		Branded package water
47567	Indonesia				East Java				Near town centre/city (>25km away)	Urban	Yes	09/30/1965	55	55-64	Male	Married or cohabitating	3	3							0		0		0	College (2 years)	Tertiary		0		0		0	Tertiary				1500000				Below Rp 5,000,000	LPG ? 5,5 KG / Blue Gas		Protected spring
47712	Indonesia				East Java				Very far from town centre/city ( >40 km away)	Urban	No	07/01/1993	27	18-34	Male	Single or never married	0	1							0		0		0	Decline to answer	Decline to answer		0		0		0	Below Degree				2000000				Below Rp 5,000,000	Not Cooking	If Household expenditure < 2,5 mio per month	Others
47869	Indonesia				Bali				Within town centre/city	City		12/28/1968	52	45-54	Female	Married or cohabitating	3	6							0		0		0	College graduate	Tertiary		0		0		0	Tertiary				12000000				Rp 10,000,000 - Rp 12,499,999	LPG - 12 KG		Branded package water
47892	Indonesia				Central Java				Within town centre/city	City		10/29/1990	30	18-34	Female	Single or never married	0	4							0		0		0	College graduate	Tertiary		0		0		0	Tertiary				1500000				Below Rp 5,000,000	LPG - 12 KG		Branded package water
47940	Indonesia				East Java				Within town centre/city	City		08/16/1980	40	35-44	Female	Married or cohabitating	3	5							0		0		0	College graduate	Tertiary		0		0		0	Tertiary				5000000				Rp 5,000,000 - Rp 5,999,999	LPG- 3 KG		Refill water
47943	Indonesia				Bali				Within town centre/city	City		10/17/1978	42	35-44	Female	Married or cohabitating	3	5							0		0		0	College graduate	Tertiary		0		0		0	Tertiary				5000000				Rp 5,000,000 - Rp 5,999,999	LPG - 12 KG		Branded package water
47974	Indonesia				Bali				Within town centre/city	City		05/17/1978	42	35-44	Female	Married or cohabitating	3	5							0		0		0	College graduate	Tertiary		0		0		0	Tertiary				5500000				Rp 5,000,000 - Rp 5,999,999	LPG - 12 KG		Branded package water
47976	Indonesia				Central Java				Within town centre/city	City		10/01/1973	47	45-54	Female	Married or cohabitating	2	4							0		0		0	College (2 years)	Tertiary		0		0		0	Tertiary				7000000				Rp 7,000,000 - Rp 7,999,999	LPG - 12 KG		Tap water in meter
48019	Indonesia				Bali				Within town centre/city	City		02/24/1987	33	18-34	Female	Married or cohabitating	2	4							0		0		0	College graduate	Tertiary		0		0		0	Tertiary				5000000				Rp 5,000,000 - Rp 5,999,999	LPG - 12 KG		Branded package water
48022	Indonesia				East Java				Within town centre/city	City		06/01/1981	39	35-44	Female	Married or cohabitating	2	5							0		0		0	College graduate	Tertiary		0		0		0	Tertiary				8000000				Rp 8,000,000 - Rp 8,999,999	LPG - 12 KG		Branded package water
48077	Indonesia				Bali				Within town centre/city	City		10/08/1976	44	35-44	Female	Married or cohabitating	3	5							0		0		0	College graduate	Tertiary		0		0		0	Tertiary				5600000				Rp 5,000,000 - Rp 5,999,999	LPG - 12 KG		Branded package water
48098	Indonesia				Bali				Within town centre/city	City		03/11/1986	34	18-34	Female	Married or cohabitating	2	4							0		0		0	College graduate	Tertiary		0		0		0	Tertiary				5500000				Rp 5,000,000 - Rp 5,999,999	LPG - 12 KG		Branded package water
48102	Indonesia				Bali				Within town centre/city	City		09/18/1975	45	45-54	Female	Married or cohabitating	3	5							0		0		0	College graduate	Tertiary		0		0		0	Tertiary				5300000				Rp 5,000,000 - Rp 5,999,999	LPG - 12 KG		Branded package water
48143	Indonesia				Bali				Within town centre/city	City		07/01/1976	44	35-44	Female	Married or cohabitating	3	5							0		0		0	College graduate	Tertiary		0		0		0	Tertiary				5250000				Rp 5,000,000 - Rp 5,999,999	LPG - 12 KG		Branded package water
48219	Indonesia				Bali				Within town centre/city	City		07/18/1979	41	35-44	Female	Married or cohabitating	3	5							0		0		0	College graduate	Tertiary		0		0		0	Tertiary				5400000				Rp 5,000,000 - Rp 5,999,999	LPG - 12 KG		Branded package water
48223	Indonesia				Bali				Within town centre/city	City		09/15/1977	43	35-44	Female	Married or cohabitating	3	5							0		0		0	College graduate	Tertiary		0		0		0	Tertiary				5300000				Rp 5,000,000 - Rp 5,999,999	LPG - 12 KG		Branded package water
48245	China					Shanghai			Within town centre/city	City		11/02/1991	29	18-34	Male	Married or cohabitating	1	3							0		0		0		0	University / College	Tertiary		0		0	Tertiary					20000
48264	China					Beijing			Within town centre/city	City		09/12/1963	57	55-64	Male	Married or cohabitating	1	3							0		0		0		0	University / College	Tertiary		0		0	Tertiary					16000
48305	Indonesia				Bali				Within town centre/city	City		08/08/1980	40	35-44	Female	Married or cohabitating	3	5							0		0		0	College graduate	Tertiary		0		0		0	Tertiary				5260000				Rp 5,000,000 - Rp 5,999,999	LPG - 12 KG		Branded package water
48319	Indonesia				Bali				Within town centre/city	City		11/14/1979	41	35-44	Female	Married or cohabitating	3	5							0		0		0	College graduate	Tertiary		0		0		0	Tertiary				5150000				Rp 5,000,000 - Rp 5,999,999	LPG - 12 KG		Branded package water
48345	China					Shanghai			Within town centre/city	City		10/09/1999	21	18-34	Male	Single or never married	0	3							0		0		0		0	University / College	Tertiary		0		0	Tertiary					18000
48412	Indonesia				East Java				Near town centre/city (>25km away)	Urban	Yes	05/09/1965	55	55-64	Male	Married or cohabitating	4	6							0		0		0	College graduate	Tertiary		0		0		0	Tertiary				4000000				Below Rp 5,000,000	LPG- 3 KG		Refill water
48443	Indonesia				Bali				Within town centre/city	City		09/20/1979	41	35-44	Female	Married or cohabitating	3	5							0		0		0	College graduate	Tertiary		0		0		0	Tertiary				5240000				Rp 5,000,000 - Rp 5,999,999	LPG - 12 KG		Branded package water
48469	Indonesia				Central Java				Within town centre/city	City		12/10/1986	34	18-34	Female	Married or cohabitating	1	3							0		0		0	College (<2 years)	Tertiary		0		0		0	Tertiary				1400000				Below Rp 5,000,000	LPG ? 5,5 KG / Blue Gas		Refill water
48655	China					Shanghai			Within town centre/city	City		03/10/1993	27	18-34	Female	Married or cohabitating	0	2							0		0		0		0	University / College	Tertiary		0		0	Tertiary					12000
48795	Indonesia				Central Java				Within town centre/city	City		01/20/1986	34	18-34	Female	Married or cohabitating	2	4							0		0		0	High school / Secondary school	Below Degree		0		0		0	Below Degree				2000000				Below Rp 5,000,000	Electricity		Protected well
49027	Indonesia				Sulawesi				Very far from town centre/city ( >40 km away)	Urban	Yes	06/30/1996	24	18-34	Male	Single or never married	0	7							0		0		0	College graduate	Tertiary		0		0		0	Tertiary				5000000				Rp 5,000,000 - Rp 5,999,999	LPG - 12 KG		Protected spring
49061	Indonesia				Central Java				Within town centre/city	City		01/24/1998	22	18-34	Female	Single or never married	0	1							0		0		0	High school / Secondary school	Below Degree		0		0		0	Below Degree				1000000				Below Rp 5,000,000	LPG- 3 KG		Branded package water
49213	Indonesia				West Java				Near town centre/city (>25km away)	Urban	Yes	04/24/1992	28	18-34	Female	Married or cohabitating	1	3							0		0		0	College (2 years)	Tertiary		0		0		0	Tertiary				5000000				Rp 5,000,000 - Rp 5,999,999	LPG- 3 KG		Refill water
49332	China					Shanghai			Within town centre/city	City		02/19/1978	42	35-44	Female	Separated, divorced, widowed	0	1							0		0		0		0	University / College	Tertiary		0		0	Tertiary					13200
49455	Indonesia				Central Java				Within town centre/city	City		11/02/1982	38	35-44	Female	Married or cohabitating	4	6							0		0		0	High school / Secondary school	Below Degree		0		0		0	Below Degree				3500000				Below Rp 5,000,000	LPG- 3 KG		Refill water
49500	Indonesia				Central Java				Village	Rural		06/11/1995	25	18-34	Male	Single or never married	0	5							0		0		0	High school / Secondary school	Below Degree		0		0		0	Below Degree				1000000				Below Rp 5,000,000	LPG- 3 KG		Protected well
49590	Indonesia				Central Java				Very far from town centre/city ( >40 km away)	Urban	Yes	10/17/1994	26	18-34	Male	Single or never married	0	3							0		0		0	High school / Secondary school	Below Degree		0		0		0	Below Degree				500000				Below Rp 5,000,000	LPG- 3 KG		Protected well
50092	China					Xiamen			Village	Rural		03/08/1995	25	18-34	Male	Single or never married	0	4							0		0		0		0	University / College	Tertiary		0		0	Tertiary					12800
50151	China					Xiamen			Very far from town centre/city ( >40 km away)	Urban	No	02/10/1978	42	35-44	Female	Married or cohabitating	2	5							0		0		0		0	Senior High School / Vocational School	Below Degree		0		0	Below Degree					14300
50165	China					Chengdu			Village	Rural		04/17/1968	52	45-54	Female	Married or cohabitating	2	5							0		0		0		0	Senior High School / Vocational School	Below Degree		0		0	Below Degree					14200
50361	China					Beijing			Very far from town centre/city ( >40 km away)	Urban	No	04/13/1989	31	18-34	Female	Married or cohabitating	1	3							0		0		0		0	University / College	Tertiary		0		0	Tertiary					14800
50406	China					Xiamen			Within town centre/city	City		03/12/1992	28	18-34	Female	Married or cohabitating	1	3							0		0		0		0	University / College	Tertiary		0		0	Tertiary					13000
50743	Indonesia				Central Java				Near town centre/city (>25km away)	Urban	Yes	11/10/1993	27	18-34	Female	Married or cohabitating	1	3							0		0		0	College graduate	Tertiary		0		0		0	Tertiary				1500000				Below Rp 5,000,000	Electricity		Branded package water
50784	Indonesia				Central Java				Within town centre/city	City		03/27/1991	29	18-34	Female	Married or cohabitating	1	6							0		0		0	College (<2 years)	Tertiary		0		0		0	Tertiary				1500000				Below Rp 5,000,000	LPG- 3 KG		Artesian well / pump
50873	Indonesia				South Sumatra				Within town centre/city	City		10/31/1998	22	18-34	Female	Single or never married	1	4							0		0		0	College graduate	Tertiary		0		0		0	Tertiary				5000000				Rp 5,000,000 - Rp 5,999,999	LPG- 3 KG		Tap water in meter
50882	Indonesia				Central Java				Near town centre/city (>25km away)	Urban	Yes	05/01/1981	39	35-44	Female	Married or cohabitating	2	4							0		0		0	High school / Secondary school	Below Degree		0		0		0	Below Degree				2000000				Below Rp 5,000,000	LPG- 3 KG		Refill water
51116	Indonesia				Borneo				Within town centre/city	City		10/09/1990	30	18-34	Male	Married or cohabitating	2	4							0		0		0	College graduate	Tertiary		0		0		0	Tertiary				150000				Below Rp 5,000,000	LPG- 3 KG		Refill water
51125	Indonesia				Central Java				Near town centre/city (>25km away)	Urban	Yes	04/11/1995	25	18-34	Female	Married or cohabitating	0	2							0		0		0	College graduate	Tertiary		0		0		0	Tertiary				2000000				Below Rp 5,000,000	LPG ? 5,5 KG / Blue Gas		Protected well
51216	Indonesia				East Java				Within town centre/city	City		12/19/1988	32	18-34	Female	Married or cohabitating	1	4							0		0		0	College graduate	Tertiary		0		0		0	Tertiary				5000000				Rp 5,000,000 - Rp 5,999,999	LPG- 3 KG		Branded package water
51323	Indonesia				East Java				Within town centre/city	City		05/18/1973	47	45-54	Male	Married or cohabitating	2	4							0		0		0	Post graduate	Post Graduate		0		0		0	Post Graduate				7000000				Rp 7,000,000 - Rp 7,999,999	LPG - 12 KG		Branded package water
51516	Indonesia				Central Java				Within town centre/city	City		07/06/1991	29	18-34	Male	Married or cohabitating	1	6							0		0		0	College graduate	Tertiary		0		0		0	Tertiary				2500000				Below Rp 5,000,000	LPG ? 5,5 KG / Blue Gas		Tap water in meter
51532	Indonesia				East Java				Near town centre/city (>25km away)	Urban	Yes	08/11/1979	41	35-44	Female	Married or cohabitating	2	4							0		0		0	High school / Secondary school	Below Degree		0		0		0	Below Degree				6000000				Rp 6,000,000 - Rp 6,999,999	LPG- 3 KG		Branded package water
51869	Indonesia				East Java				Near town centre/city (>25km away)	Urban	Yes	08/11/1994	26	18-34	Male	Single or never married	0	3							0		0		0	Decline to answer	Decline to answer		0		0		0	Below Degree				200				Below Rp 5,000,000	LPG- 3 KG		Refill water
51890	Indonesia				East Java				Near town centre/city (>25km away)	Urban	Yes	07/10/1993	27	18-34	Male	Single or never married	0	2							0		0		0	College graduate	Tertiary		0		0		0	Tertiary				7000000				Rp 7,000,000 - Rp 7,999,999	LPG - 12 KG		Refill water
51922	Indonesia				Central Java				Near town centre/city (>25km away)	Urban	Yes	01/01/1990	30	18-34	Male	Married or cohabitating	1	3							0		0		0	College (2 years)	Tertiary		0		0		0	Tertiary				10000000				Rp 10,000,000 - Rp 12,499,999	LPG - 12 KG		Tap water in meter
52212	Indonesia				East Java				Within town centre/city	City		04/01/1986	34	18-34	Female	Married or cohabitating	3	8							0		0		0	College graduate	Tertiary		0		0		0	Tertiary				5000000				Rp 5,000,000 - Rp 5,999,999	LPG - 12 KG		Branded package water
52405	Indonesia				East Java				Within town centre/city	City		10/29/1996	24	18-34	Male	Single or never married	0	5							0		0		0	College graduate	Tertiary		0		0		0	Tertiary				3000000				Below Rp 5,000,000	LPG- 3 KG		Refill water
52578	Indonesia				Borneo				Within town centre/city	City		02/26/1988	32	18-34	Female	Married or cohabitating	3	9							0		0		0	College (2 years)	Tertiary		0		0		0	Tertiary				1500000				Below Rp 5,000,000	LPG ? 5,5 KG / Blue Gas		Refill water
52938	Indonesia				Central Java				Within town centre/city	City		04/24/1989	31	18-34	Male	Married or cohabitating	1	3							0		0		0	College graduate	Tertiary		0		0		0	Tertiary				3500000				Below Rp 5,000,000	LPG - 12 KG		Refill water
52962	Indonesia				Central Java				Near town centre/city (>25km away)	Urban	Yes	02/08/1986	34	18-34	Male	Married or cohabitating	1	3							0		0		0	College graduate	Tertiary		0		0		0	Tertiary				1500000				Below Rp 5,000,000	LPG- 3 KG		Refill water
53004	Indonesia				East Java				Near town centre/city (>25km away)	Urban	Yes	07/09/1992	28	18-34	Male	Single or never married	0	5							0		0		0	College graduate	Tertiary		0		0		0	Tertiary				1500000				Below Rp 5,000,000	LPG- 3 KG		Refill water
53016	Indonesia				Central Java				Near town centre/city (>25km away)	Urban	No	06/10/1995	25	18-34	Male	Married or cohabitating	2	6							0		0		0	High school / Secondary school	Below Degree		0		0		0	Below Degree				700000				Below Rp 5,000,000	LPG- 3 KG		Protected well
53221	Indonesia				Central Java				Village	Rural		10/18/1996	24	18-34	Male	Single or never married	0	3							0		0		0	High school / Secondary school	Below Degree		0		0		0	Below Degree				1250				Below Rp 5,000,000	LPG- 3 KG		Protected well
53344	Indonesia				East Java				Within town centre/city	City		01/04/1985	35	35-44	Female	Married or cohabitating	2	6							0		0		0	College graduate	Tertiary		0		0		0	Tertiary				8000000				Rp 8,000,000 - Rp 8,999,999	LPG - 12 KG		Refill water
53346	Indonesia				East Java				Near town centre/city (>25km away)	Urban	Yes	08/27/1972	48	45-54	Male	Married or cohabitating	1	5							0		0		0	Post graduate	Post Graduate		0		0		0	Post Graduate				20000000				Rp 20,000,000 - Rp 22,999,999	LPG - 12 KG		Branded package water
53403	Indonesia				Central Java				Near town centre/city (>25km away)	Urban	Yes	05/19/1996	24	18-34	Male	Single or never married	0	4							0		0		0	High school / Secondary school	Below Degree		0		0		0	Below Degree				3000000				Below Rp 5,000,000	LPG- 3 KG		Refill water
53405	Indonesia				East Java				Near town centre/city (>25km away)	Urban	Yes	04/01/1990	30	18-34	Male	Married or cohabitating	2	4							0		0		0	College graduate	Tertiary		0		0		0	Tertiary				5000000				Rp 5,000,000 - Rp 5,999,999	LPG - 12 KG		Branded package water
53451	Indonesia				East Java				Within town centre/city	City		08/01/1989	31	18-34	Male	Married or cohabitating	2	4							0		0		0	College graduate	Tertiary		0		0		0	Tertiary				3500000				Below Rp 5,000,000	LPG- 3 KG		Refill water
53707	Indonesia				Borneo				Within town centre/city	City		03/17/1958	62	55-64	Female	Married or cohabitating	3	5							0		0		0	College graduate	Tertiary		0		0		0	Tertiary				8000000				Rp 8,000,000 - Rp 8,999,999	LPG - 12 KG		Branded package water
53842	Indonesia				Borneo				Within town centre/city	City		03/07/1974	46	45-54	Female	Married or cohabitating	3	5							0		0		0	College graduate	Tertiary		0		0		0	Tertiary				7500000				Rp 7,000,000 - Rp 7,999,999	LPG - 12 KG		Branded package water
54121	Indonesia				Central Java				Within town centre/city	City		05/02/1984	36	35-44	Female	Married or cohabitating	2	6							0		0		0	College graduate	Tertiary		0		0		0	Tertiary				7000000				Rp 7,000,000 - Rp 7,999,999	LPG- 3 KG		Branded package water
54206	Indonesia				Central Java				Within town centre/city	City		01/16/1982	38	35-44	Male	Married or cohabitating	2	4							0		0		0	College graduate	Tertiary		0		0		0	Tertiary				5000000				Rp 5,000,000 - Rp 5,999,999	LPG - 12 KG		Tap water in meter
54293	Indonesia				East Java				Within town centre/city	City		01/06/1981	39	35-44	Female	Married or cohabitating	2	5							0		0		0	College graduate	Tertiary		0		0		0	Tertiary				9000000				Rp 9,000,000 - Rp 9,999,999	LPG - 12 KG		Branded package water
54351	Indonesia				Central Java				Within town centre/city	City		09/28/1976	44	35-44	Female	Single or never married	0	3							0		0		0	College graduate	Tertiary		0		0		0	Tertiary				5000000				Rp 5,000,000 - Rp 5,999,999	LPG - 12 KG		Branded package water
251	Malaysia		South: (Melaka, Johor)						Within town centre/city	City		12/26/1986	34	18-34	Male	Married or cohabitating	3	5		Malay					0	High school / Secondary school	Below Degree		0		0		0		0		0	Below Degree		4500
313	Indonesia				West Java				Near town centre/city (>25km away)	Urban	Yes	05/09/1992	28	18-34	Male	Married or cohabitating	1	3							0		0		0	High school / Secondary school	Below Degree		0		0		0	Below Degree				4000000				Below Rp 5,000,000	LPG - 12 KG		Branded package water
605	Indonesia				West Java				Near town centre/city (>25km away)	Urban	Yes	09/09/1983	37	35-44	Male	Married or cohabitating	2	4							0		0		0	High school / Secondary school	Below Degree		0		0		0	Below Degree				2500000				Below Rp 5,000,000	LPG - 12 KG		Branded package water
755	Indonesia				East Java				Near town centre/city (>25km away)	Urban	Yes	05/06/1966	54	45-54	Male	Married or cohabitating	1	3							0		0		0	College graduate	Tertiary		0		0		0	Tertiary				990000				Below Rp 5,000,000	LPG- 3 KG		Refill water
765	Indonesia				West Java				Near town centre/city (>25km away)	Urban	Yes	03/06/1972	48	45-54	Male	Married or cohabitating	2	4							0		0		0	College graduate	Tertiary		0		0		0	Tertiary				5000000				Rp 5,000,000 - Rp 5,999,999	LPG - 12 KG		Artesian well / pump
860	Malaysia		Central: (Selangor, Negeri Sembilan, KL and Putrajaya)						Within town centre/city	City		01/01/1997	23	18-34	Female	Married or cohabitating	1	4		Malay					0	College graduate	Tertiary		0		0		0		0		0	Tertiary		9000
864	Malaysia		South: (Melaka, Johor)						Near town centre/city (>25km away)	Urban	Yes	08/24/1988	32	18-34	Male	Married or cohabitating	2	4		Chinese		Four			0	College graduate	Tertiary		0		0		0		0		0	Tertiary		6000
894	Indonesia				West Java				Near town centre/city (>25km away)	Urban	Yes	01/17/1988	32	18-34	Male	Married or cohabitating	2	4							0		0		0	Post graduate	Post Graduate		0		0		0	Post Graduate				8000000				Rp 8,000,000 - Rp 8,999,999	LPG- 3 KG		Refill water
905	Indonesia				East Java				Within town centre/city	City		06/07/1984	36	35-44	Female	Married or cohabitating	1	3							0		0		0	College graduate	Tertiary		0		0		0	Tertiary				2000000				Below Rp 5,000,000	LPG ? 5,5 KG / Blue Gas		Tap water in meter
912	Indonesia				West Java				Within town centre/city	City		12/08/1992	28	18-34	Male	Single or never married	0	2							0		0		0	High school / Secondary school	Below Degree		0		0		0	Below Degree				4000000				Below Rp 5,000,000	LPG- 3 KG		Refill water
914	Indonesia				West Java				Within town centre/city	City		07/10/1987	33	18-34	Female	Married or cohabitating	3	5							0		0		0	High school / Secondary school	Below Degree		0		0		0	Below Degree				3000000				Below Rp 5,000,000	LPG- 3 KG		Branded package water
919	Indonesia				East Java				Near town centre/city (>25km away)	Urban	Yes	08/04/1977	43	35-44	Male	Married or cohabitating	0	3							0		0		0	High school / Secondary school	Below Degree		0		0		0	Below Degree				2500000				Below Rp 5,000,000	LPG- 3 KG		Protected well
925	Indonesia				East Java				Within town centre/city	City		06/27/1981	39	35-44	Male	Married or cohabitating	1	3							0		0		0	High school / Secondary school	Below Degree		0		0		0	Below Degree				2500000				Below Rp 5,000,000	LPG- 3 KG		Branded package water
968	Malaysia		Central: (Selangor, Negeri Sembilan, KL and Putrajaya)						Within town centre/city	City		11/19/1994	26	18-34	Male	Single or never married	0	6		Malay					0	Post Graduate	Post Graduate		0		0		0		0		0	Post Graduate		4000
1184	Malaysia		Central: (Selangor, Negeri Sembilan, KL and Putrajaya)						Near town centre/city (>25km away)	Urban	Yes	09/21/1990	30	18-34	Female	Single or never married	0	2		Non-Malay Bumiputra					0	College graduate	Tertiary		0		0		0		0		0	Tertiary		2599
1447	Malaysia		Central: (Selangor, Negeri Sembilan, KL and Putrajaya)						Near town centre/city (>25km away)	Urban	Yes	12/20/1966	54	45-54	Male	Married or cohabitating	2	4		Malay					0	High school / Secondary school	Below Degree		0		0		0		0		0	Below Degree		10000
1449	Malaysia		North: (Perlis, Kedah, Penang and Perak)						Near town centre/city (>25km away)	Urban	Yes	05/05/1988	32	18-34	Male	Married or cohabitating	3	5		Malay					0	High school / Secondary school	Below Degree		0		0		0		0		0	Below Degree		3100
1457	Malaysia		Central: (Selangor, Negeri Sembilan, KL and Putrajaya)						Near town centre/city (>25km away)	Urban	Yes	11/16/1975	45	45-54	Female	Single or never married	1	3		Malay					0	High school / Secondary school	Below Degree		0		0		0		0		0	Below Degree		5000
1486	Malaysia		Central: (Selangor, Negeri Sembilan, KL and Putrajaya)						Within town centre/city	City		10/16/1984	36	35-44	Female	Single or never married	0	2		Malay					0	Post Graduate	Post Graduate		0		0		0		0		0	Post Graduate		3000
1587	Malaysia		East: (Pahang, Kelantan, Terengganu)						Within town centre/city	City		06/29/1991	29	18-34	Female	Married or cohabitating	2	5		Malay					0	Post Graduate	Post Graduate		0		0		0		0		0	Post Graduate		2000
1638	Malaysia		Central: (Selangor, Negeri Sembilan, KL and Putrajaya)						Near town centre/city (>25km away)	Urban	Yes	07/11/1963	57	55-64	Female	Married or cohabitating	0	3		Chinese		Five or more			0	College graduate	Tertiary		0		0		0		0		0	Tertiary		4500
1935	Malaysia		Central: (Selangor, Negeri Sembilan, KL and Putrajaya)						Within town centre/city	City		12/05/1975	45	45-54	Male	Married or cohabitating	1	3		Chinese		Three			0	Post Graduate	Post Graduate		0		0		0		0		0	Post Graduate		45000
1988	Malaysia		Central: (Selangor, Negeri Sembilan, KL and Putrajaya)						Within town centre/city	City		03/01/1958	62	55-64	Female	Married or cohabitating	3	6		Malay					0	College graduate	Tertiary		0		0		0		0		0	Tertiary		4500
2043	Malaysia		Central: (Selangor, Negeri Sembilan, KL and Putrajaya)						Within town centre/city	City		09/23/1985	35	35-44	Male	Single or never married	0	5		Malay					0	Post Graduate	Post Graduate		0		0		0		0		0	Post Graduate		10000
2381	Malaysia		Central: (Selangor, Negeri Sembilan, KL and Putrajaya)						Within town centre/city	City		06/10/1990	30	18-34	Female	Married or cohabitating	1	3		Indian					0	College graduate	Tertiary		0		0		0		0		0	Tertiary		200000
2382	Malaysia		North: (Perlis, Kedah, Penang and Perak)						Near town centre/city (>25km away)	Urban	Yes	05/24/1996	24	18-34	Female	Single or never married	0	5		Malay					0	Post Graduate	Post Graduate		0		0		0		0		0	Post Graduate		100
2454	Malaysia		North: (Perlis, Kedah, Penang and Perak)						Near town centre/city (>25km away)	Urban	No	12/14/1999	21	18-34	Female	Single or never married	0	4		Malay					0	College (2 years)	Tertiary		0		0		0		0		0	Tertiary		800
2937	Malaysia		South: (Melaka, Johor)						Near town centre/city (>25km away)	Urban	Yes	08/31/1992	28	18-34	Female	Single or never married	1	3		Malay					0	College graduate	Tertiary		0		0		0		0		0	Tertiary		3000
3075	Malaysia		East: (Sabah, Sarawak, Labuan)						Within town centre/city	City		12/07/1991	29	18-34	Female	Single or never married	2	8		Chinese		Four			0	College (2 years)	Tertiary		0		0		0		0		0	Tertiary		2000
3604	Malaysia		East: (Sabah, Sarawak, Labuan)						Within town centre/city	City		08/19/1998	22	18-34	Female	Single or never married	0	5		Non-Malay Bumiputra					0	College graduate	Tertiary		0		0		0		0		0	Tertiary		2000
3662	Malaysia		Central: (Selangor, Negeri Sembilan, KL and Putrajaya)						Near town centre/city (>25km away)	Urban	Yes	05/13/1996	24	18-34	Male	Single or never married	0	4		Indian					0	College (2 years)	Tertiary		0		0		0		0		0	Tertiary		5000
5091	Malaysia		South: (Melaka, Johor)						Near town centre/city (>25km away)	Urban	Yes	01/17/1989	31	18-34	Female	Married or cohabitating	2	4		Malay					0	College graduate	Tertiary		0		0		0		0		0	Tertiary		6000
5293	Malaysia		North: (Perlis, Kedah, Penang and Perak)						Within town centre/city	City		04/10/1990	30	18-34	Female	Married but not living together	1	5		Malay					0	Post Graduate	Post Graduate		0		0		0		0		0	Post Graduate		3000
5542	Malaysia		Central: (Selangor, Negeri Sembilan, KL and Putrajaya)						Within town centre/city	City		10/14/1993	27	18-34	Male	Married or cohabitating	2	4		Malay					0	Post Graduate	Post Graduate		0		0		0		0		0	Post Graduate		4500
5570	Malaysia		North: (Perlis, Kedah, Penang and Perak)						Within town centre/city	City		07/04/1965	55	55-64	Male	Married or cohabitating	2	2		Malay					0	College graduate	Tertiary		0		0		0		0		0	Tertiary		10000
5626	Malaysia		Central: (Selangor, Negeri Sembilan, KL and Putrajaya)						Within town centre/city	City		01/13/1992	28	18-34	Female	Single or never married	0	6		Chinese		Five or more			0	Post Graduate	Post Graduate		0		0		0		0		0	Post Graduate		4000
5937	Malaysia		South: (Melaka, Johor)						Within town centre/city	City		02/11/1994	26	18-34	Male	Single or never married	0	4		Chinese		Four			0	College graduate	Tertiary		0		0		0		0		0	Tertiary		5000
5961	Malaysia		East: (Sabah, Sarawak, Labuan)						Within town centre/city	City		10/23/1983	37	35-44	Female	Single or never married	0	4		Others					0	College graduate	Tertiary		0		0		0		0		0	Tertiary		3000
6105	Malaysia		East: (Sabah, Sarawak, Labuan)						Within town centre/city	City		03/24/1969	51	45-54	Male	Married or cohabitating	0	2		Chinese		Three			0	Post Graduate	Post Graduate		0		0		0		0		0	Post Graduate		2000
6303	Malaysia		Central: (Selangor, Negeri Sembilan, KL and Putrajaya)						Very far from town centre/city ( >40 km away)	Urban	No	08/01/1986	34	18-34	Female	Married or cohabitating	0	5		Chinese		Five or more			0	College graduate	Tertiary		0		0		0		0		0	Tertiary		5000
6448	Malaysia		North: (Perlis, Kedah, Penang and Perak)						Near town centre/city (>25km away)	Urban	Yes	07/16/1995	25	18-34	Female	Single or never married	0	6		Malay					0	Post Graduate	Post Graduate		0		0		0		0		0	Post Graduate		20000
6507	Malaysia		South: (Melaka, Johor)						Within town centre/city	City		01/01/1999	21	18-34	Male	Single or never married	0	5		Chinese		Five or more			0	College (2 years)	Tertiary		0		0		0		0		0	Tertiary		10000
6509	Malaysia		East: (Sabah, Sarawak, Labuan)						Within town centre/city	City		02/07/1993	27	18-34	Female	Married or cohabitating	1	5		Malay					0	Post Graduate	Post Graduate		0		0		0		0		0	Post Graduate		1200
6544	Malaysia		Central: (Selangor, Negeri Sembilan, KL and Putrajaya)						Within town centre/city	City		03/11/1966	54	45-54	Female	Married or cohabitating	3	5		Malay					0	High school / Secondary school	Below Degree		0		0		0		0		0	Below Degree		2000
6559	Malaysia		Central: (Selangor, Negeri Sembilan, KL and Putrajaya)						Near town centre/city (>25km away)	Urban	Yes	04/07/1979	41	35-44	Male	Married or cohabitating	2	4		Malay					0	College (2 years)	Tertiary		0		0		0		0		0	Tertiary		11000
6656	Malaysia		East: (Pahang, Kelantan, Terengganu)						Near town centre/city (>25km away)	Urban	Yes	04/29/1989	31	18-34	Male	Married or cohabitating	1	3		Malay					0	College graduate	Tertiary		0		0		0		0		0	Tertiary		6000
6678	Malaysia		East: (Pahang, Kelantan, Terengganu)						Within town centre/city	City		07/11/1977	43	35-44	Male	Married or cohabitating	3	5		Malay					0	College graduate	Tertiary		0		0		0		0		0	Tertiary		10000
6763	Malaysia		East: (Pahang, Kelantan, Terengganu)						Near town centre/city (>25km away)	Urban	Yes	02/23/1989	31	18-34	Male	Single or never married	0	5		Malay					0	High school / Secondary school	Below Degree		0		0		0		0		0	Below Degree		2800
6926	Malaysia		Central: (Selangor, Negeri Sembilan, KL and Putrajaya)						Within town centre/city	City		07/23/1988	32	18-34	Female	Single or never married	2	3		Others					0	College graduate	Tertiary		0		0		0		0		0	Tertiary		6000
7002	Malaysia		Central: (Selangor, Negeri Sembilan, KL and Putrajaya)						Near town centre/city (>25km away)	Urban	Yes	10/26/2000	20	18-34	Female	Single or never married	0	5		Others					0	College graduate	Tertiary		0		0		0		0		0	Tertiary		100000
7025	Malaysia		North: (Perlis, Kedah, Penang and Perak)						Within town centre/city	City		07/13/1998	22	18-34	Female	Single or never married	0	2		Malay					0	Post Graduate	Post Graduate		0		0		0		0		0	Post Graduate		12000
7605	Malaysia		North: (Perlis, Kedah, Penang and Perak)						Within town centre/city	City		05/06/1993	27	18-34	Female	Married or cohabitating	1	3		Malay					0	College graduate	Tertiary		0		0		0		0		0	Tertiary		7000
7824	Malaysia		East: (Pahang, Kelantan, Terengganu)						Within town centre/city	City		06/28/1997	23	18-34	Female	Single or never married	0	3		Malay					0	College graduate	Tertiary		0		0		0		0		0	Tertiary		1200
8177	Malaysia		East: (Sabah, Sarawak, Labuan)						Near town centre/city (>25km away)	Urban	Yes	08/14/1990	30	18-34	Female	Single or never married	0	4		Non-Malay Bumiputra					0	College graduate	Tertiary		0		0		0		0		0	Tertiary		10000
8711	Malaysia		Central: (Selangor, Negeri Sembilan, KL and Putrajaya)						Near town centre/city (>25km away)	Urban	Yes	12/05/1960	60	55-64	Female	Separated, divorced, widowed	4	4		Malay					0	High school / Secondary school	Below Degree		0		0		0		0		0	Below Degree		9000
8764	Malaysia		East: (Pahang, Kelantan, Terengganu)						Village	Rural		02/19/1993	27	18-34	Female	Single or never married	0	7		Malay					0	Post Graduate	Post Graduate		0		0		0		0		0	Post Graduate		2000
8786	Malaysia		South: (Melaka, Johor)						Within town centre/city	City		10/29/1995	25	18-34	Female	Single or never married	0	4		Malay					0	Post Graduate	Post Graduate		0		0		0		0		0	Post Graduate		3000
8816	Malaysia		East: (Pahang, Kelantan, Terengganu)						Near town centre/city (>25km away)	Urban	Yes	04/15/1983	37	35-44	Female	Married or cohabitating	1	3		Malay					0	Post Graduate	Post Graduate		0		0		0		0		0	Post Graduate		1500
8844	Malaysia		Central: (Selangor, Negeri Sembilan, KL and Putrajaya)						Near town centre/city (>25km away)	Urban	Yes	12/17/1982	38	35-44	Female	Married or cohabitating	1	3		Malay					0	High school / Secondary school	Below Degree		0		0		0		0		0	Below Degree		3800
8901	Malaysia		South: (Melaka, Johor)						Near town centre/city (>25km away)	Urban	No	04/26/1958	62	55-64	Female	Married or cohabitating	1	4		Chinese		Three			0	Grade / Elementary / Junior High school	Below Degree		0		0		0		0		0	Below Degree		4000
9678	Malaysia		Central: (Selangor, Negeri Sembilan, KL and Putrajaya)						Within town centre/city	City		11/13/2000	20	18-34	Female	Single or never married	1	3		Indian					0	College graduate	Tertiary		0		0		0		0		0	Tertiary		7000
10610	Malaysia		Central: (Selangor, Negeri Sembilan, KL and Putrajaya)						Within town centre/city	City		01/07/1950	70	>65	Male	Married or cohabitating	3	3		Chinese		Three			0	High school / Secondary school	Below Degree		0		0		0		0		0	Below Degree		5000
11081	Malaysia		Central: (Selangor, Negeri Sembilan, KL and Putrajaya)						Within town centre/city	City		09/15/1963	57	55-64	Female	Separated, divorced, widowed	1	2		Malay					0	Post Graduate	Post Graduate		0		0		0		0		0	Post Graduate		7000
11097	Malaysia		South: (Melaka, Johor)						Village	Rural		11/19/1964	56	55-64	Male	Married or cohabitating	5	3		Malay					0	High school / Secondary school	Below Degree		0		0		0		0		0	Below Degree		3252
12141	Malaysia		South: (Melaka, Johor)						Near town centre/city (>25km away)	Urban	Yes	10/28/1965	55	55-64	Male	Married or cohabitating	1	3		Chinese		Two			0	College graduate	Tertiary		0		0		0		0		0	Tertiary		6000
15536	Malaysia		East: (Sabah, Sarawak, Labuan)						Within town centre/city	City		06/15/1983	37	35-44	Male	Single or never married	0	5		Chinese		Two			0	College (<2 years)	Tertiary		0		0		0		0		0	Tertiary		9000
15575	Malaysia		East: (Sabah, Sarawak, Labuan)						Within town centre/city	City		07/02/1980	40	35-44	Male	Married or cohabitating	2	6		Chinese		Four			0	College (2 years)	Tertiary		0		0		0		0		0	Tertiary		7500
16836	Malaysia		East: (Sabah, Sarawak, Labuan)						Within town centre/city	City		08/20/1981	39	35-44	Male	Married or cohabitating	3	5		Malay					0	College graduate	Tertiary		0		0		0		0		0	Tertiary		5000
17108	Malaysia		East: (Pahang, Kelantan, Terengganu)						Near town centre/city (>25km away)	Urban	Yes	01/01/1975	45	45-54	Male	Married or cohabitating	2	4		Malay					0	College graduate	Tertiary		0		0		0		0		0	Tertiary		9900
17847	Malaysia		East: (Sabah, Sarawak, Labuan)						Near town centre/city (>25km away)	Urban	Yes	09/17/1977	43	35-44	Female	Married or cohabitating	2	4		Chinese		Three			0	College graduate	Tertiary		0		0		0		0		0	Tertiary		8000
17883	Malaysia		Central: (Selangor, Negeri Sembilan, KL and Putrajaya)						Within town centre/city	City		03/01/1964	56	55-64	Female	Married but not living together	4	4		Malay					0	College graduate	Tertiary		0		0		0		0		0	Tertiary		10000
18324	Malaysia		East: (Sabah, Sarawak, Labuan)						Within town centre/city	City		11/14/1972	48	45-54	Male	Married or cohabitating	2	4		Non-Malay Bumiputra					0	College graduate	Tertiary		0		0		0		0		0	Tertiary		3500
18500	Malaysia		East: (Sabah, Sarawak, Labuan)						Within town centre/city	City		07/19/1982	38	35-44	Male	Married or cohabitating	2	4		Malay					0	College graduate	Tertiary		0		0		0		0		0	Tertiary		4500
18505	Malaysia		East: (Sabah, Sarawak, Labuan)						Within town centre/city	City		05/26/1976	44	35-44	Male	Married or cohabitating	2	6		Malay					0	College graduate	Tertiary		0		0		0		0		0	Tertiary		9500
22595	Malaysia		Central: (Selangor, Negeri Sembilan, KL and Putrajaya)						Within town centre/city	City		05/20/1968	52	45-54	Female	Married or cohabitating	3	5		Malay					0	Post Graduate	Post Graduate		0		0		0		0		0	Post Graduate		25000
22825	Malaysia		South: (Melaka, Johor)						Within town centre/city	City		01/17/1993	27	18-34	Female	Single or never married	2	5		Malay					0	Grade / Elementary / Junior High school	Below Degree		0		0		0		0		0	Below Degree		5000
22939	Malaysia		Central: (Selangor, Negeri Sembilan, KL and Putrajaya)						Within town centre/city	City		12/26/1977	43	35-44	Male	Married or cohabitating	3	5		Malay					0	College graduate	Tertiary		0		0		0		0		0	Tertiary		14000
23174	Malaysia		Central: (Selangor, Negeri Sembilan, KL and Putrajaya)						Near town centre/city (>25km away)	Urban	Yes	09/12/1970	50	45-54	Female	Married or cohabitating	2	4		Chinese		Three			0	College graduate	Tertiary		0		0		0		0		0	Tertiary		4100
23186	Malaysia		East: (Pahang, Kelantan, Terengganu)						Near town centre/city (>25km away)	Urban	No	12/27/1995	25	18-34	Female	Single or never married	0	9		Malay					0	Post Graduate	Post Graduate		0		0		0		0		0	Post Graduate		10000
23639	Malaysia		South: (Melaka, Johor)						Within town centre/city	City		01/01/1995	25	18-34	Male	Single or never married	0	3		Chinese		Four			0	High school / Secondary school	Below Degree		0		0		0		0		0	Below Degree		3900
24566	Malaysia		Central: (Selangor, Negeri Sembilan, KL and Putrajaya)						Within town centre/city	City		07/05/1988	32	18-34	Female	Married or cohabitating	1	3		Chinese		Two			0	College graduate	Tertiary		0		0		0		0		0	Tertiary		7000
24860	Malaysia		East: (Pahang, Kelantan, Terengganu)						Near town centre/city (>25km away)	Urban	Yes	05/24/1999	21	18-34	Male	Single or never married	0	6		Malay					0	College graduate	Tertiary		0		0		0		0		0	Tertiary		3500
24902	Malaysia		East: (Pahang, Kelantan, Terengganu)						Within town centre/city	City		12/15/1991	29	18-34	Male	Married or cohabitating	1	3		Malay					0	College graduate	Tertiary		0		0		0		0		0	Tertiary		4000
26553	Malaysia		Central: (Selangor, Negeri Sembilan, KL and Putrajaya)						Within town centre/city	City		05/27/1967	53	45-54	Female	Single or never married	0	1		Others					0	College (<2 years)	Tertiary		0		0		0		0		0	Tertiary		2000
27527	Malaysia		South: (Melaka, Johor)						Near town centre/city (>25km away)	Urban	Yes	05/08/1994	26	18-34	Male	Single or never married	0	5		Chinese		One			0	High school / Secondary school	Below Degree		0		0		0		0		0	Below Degree		12000
27664	Malaysia		East: (Pahang, Kelantan, Terengganu)						Near town centre/city (>25km away)	Urban	No	11/27/1995	25	18-34	Female	Single or never married	0	9		Malay					0	College graduate	Tertiary		0		0		0		0		0	Tertiary		1200
29269	Malaysia		South: (Melaka, Johor)						Near town centre/city (>25km away)	Urban	Yes	07/11/1977	43	35-44	Male	Married or cohabitating	5	7		Malay					0	College graduate	Tertiary		0		0		0		0		0	Tertiary		7500
29499	Malaysia		North: (Perlis, Kedah, Penang and Perak)						Very far from town centre/city ( >40 km away)	Urban	No	02/04/1995	25	18-34	Female	Single or never married	0	5		Malay					0	College graduate	Tertiary		0		0		0		0		0	Tertiary		5000
29801	Malaysia		East: (Sabah, Sarawak, Labuan)						Near town centre/city (>25km away)	Urban	Yes	01/25/1997	23	18-34	Male	Single or never married	0	7		Non-Malay Bumiputra					0	College graduate	Tertiary		0		0		0		0		0	Tertiary		3000
30165	Malaysia		North: (Perlis, Kedah, Penang and Perak)						Within town centre/city	City		02/13/2001	19	18-34	Male	Single or never married	0	4		Chinese		Four			0	High school / Secondary school	Below Degree		0		0		0		0		0	Below Degree		50000
30864	Malaysia		South: (Melaka, Johor)						Near town centre/city (>25km away)	Urban	Yes	03/20/1965	55	55-64	Female	Married or cohabitating	2	4		Malay					0	College graduate	Tertiary		0		0		0		0		0	Tertiary		3999
32151	Malaysia		East: (Sabah, Sarawak, Labuan)						Within town centre/city	City		04/05/1988	32	18-34	Female	Married or cohabitating	2	5		Non-Malay Bumiputra					0	College graduate	Tertiary		0		0		0		0		0	Tertiary		4000
33749	Malaysia		South: (Melaka, Johor)						Near town centre/city (>25km away)	Urban	Yes	05/16/1963	57	55-64	Male	Married or cohabitating	3	7		Non-Malay Bumiputra					0	Post Graduate	Post Graduate		0		0		0		0		0	Post Graduate		50000
34886	Malaysia		East: (Sabah, Sarawak, Labuan)						Within town centre/city	City		02/02/1951	69	>65	Male	Separated, divorced, widowed	6	3		Non-Malay Bumiputra					0	College graduate	Tertiary		0		0		0		0		0	Tertiary		1500
43141	Malaysia		North: (Perlis, Kedah, Penang and Perak)						Within town centre/city	City		10/21/1960	60	55-64	Female	Married or cohabitating	4	6		Chinese		Three			0	High school / Secondary school	Below Degree		0		0		0		0		0	Below Degree		24000
44855	Malaysia		East: (Sabah, Sarawak, Labuan)						Within town centre/city	City		04/15/1985	35	35-44	Female	Married or cohabitating	3	5		Malay					0	Post Graduate	Post Graduate		0		0		0		0		0	Post Graduate		9000
44909	Malaysia		East: (Sabah, Sarawak, Labuan)						Village	Rural		04/11/1991	29	18-34	Female	Married or cohabitating	1	15		Non-Malay Bumiputra					0	High school / Secondary school	Below Degree		0		0		0		0		0	Below Degree		1500
46351	Malaysia		East: (Sabah, Sarawak, Labuan)						Near town centre/city (>25km away)	Urban	Yes	08/30/1991	29	18-34	Female	Married or cohabitating	2	4		Non-Malay Bumiputra					0	College graduate	Tertiary		0		0		0		0		0	Tertiary		1100
49017	Malaysia		East: (Pahang, Kelantan, Terengganu)						Near town centre/city (>25km away)	Urban	No	10/15/1995	25	18-34	Female	Single or never married	0	7		Malay					0	College graduate	Tertiary		0		0		0		0		0	Tertiary		1800
49889	Malaysia		East: (Sabah, Sarawak, Labuan)						Within town centre/city	City		12/25/1992	28	18-34	Female	Married or cohabitating	3	5		Non-Malay Bumiputra					0	Post Graduate	Post Graduate		0		0		0		0		0	Post Graduate		2220
50174	Malaysia		East: (Sabah, Sarawak, Labuan)						Within town centre/city	City		02/04/1984	36	35-44	Male	Separated, divorced, widowed	2	5		Chinese		Four			0	High school / Secondary school	Below Degree		0		0		0		0		0	Below Degree		2300
50391	Malaysia		East: (Sabah, Sarawak, Labuan)						Within town centre/city	City		09/09/1993	27	18-34	Female	Single or never married	0	5		Non-Malay Bumiputra					0	College graduate	Tertiary		0		0		0		0		0	Tertiary		4000
50489	Malaysia		East: (Sabah, Sarawak, Labuan)						Village	Rural		11/02/1996	24	18-34	Female	Single or never married	0	14		Non-Malay Bumiputra					0	College graduate	Tertiary		0		0		0		0		0	Tertiary		2000
50513	Malaysia		East: (Pahang, Kelantan, Terengganu)						Within town centre/city	City		04/13/1984	36	35-44	Male	Married or cohabitating	2	4		Malay					0	High school / Secondary school	Below Degree		0		0		0		0		0	Below Degree		2500
50573	Malaysia		East: (Pahang, Kelantan, Terengganu)						Near town centre/city (>25km away)	Urban	No	01/21/1983	37	35-44	Female	Married or cohabitating	2	4		Malay					0	High school / Secondary school	Below Degree		0		0		0		0		0	Below Degree		2000
51236	Malaysia		East: (Pahang, Kelantan, Terengganu)						Within town centre/city	City		02/06/1996	24	18-34	Female	Married or cohabitating	1	5		Malay					0	Post Graduate	Post Graduate		0		0		0		0		0	Post Graduate		1200
55878	Malaysia		Central: (Selangor, Negeri Sembilan, KL and Putrajaya)						Within town centre/city	City		04/27/1965	55	55-64	Male	Married or cohabitating	0	2		Malay					0	College graduate	Tertiary		0		0		0		0		0	Tertiary		3000
58568	Malaysia		Central: (Selangor, Negeri Sembilan, KL and Putrajaya)						Within town centre/city	City		12/23/1995	25	18-34	Male	Single or never married	0	6		Malay					0	College graduate	Tertiary		0		0		0		0		0	Tertiary		12000
58627	Malaysia		Central: (Selangor, Negeri Sembilan, KL and Putrajaya)						Within town centre/city	City		01/23/1994	26	18-34	Female	Single or never married	0	5		Others					0	College graduate	Tertiary		0		0		0		0		0	Tertiary		12000
58711	Malaysia		Central: (Selangor, Negeri Sembilan, KL and Putrajaya)						Within town centre/city	City		03/10/1975	45	45-54	Male	Married or cohabitating	1	1		Malay					0	Post Graduate	Post Graduate		0		0		0		0		0	Post Graduate		11000
58778	Malaysia		East: (Sabah, Sarawak, Labuan)						Within town centre/city	City		08/24/1991	29	18-34	Female	Married or cohabitating	1	3		Malay					0	Post Graduate	Post Graduate		0		0		0		0		0	Post Graduate		11000
58783	Malaysia		Central: (Selangor, Negeri Sembilan, KL and Putrajaya)						Within town centre/city	City		05/28/1990	30	18-34	Female	Single or never married	0	4		Chinese		Three			0	College (2 years)	Tertiary		0		0		0		0		0	Tertiary		11000
61340	Malaysia		North: (Perlis, Kedah, Penang and Perak)						Within town centre/city	City		07/10/1953	67	>65	Female	Separated, divorced, widowed	4	4		Malay					0	College graduate	Tertiary		0		0		0		0		0	Tertiary		4000
61503	Malaysia		East: (Pahang, Kelantan, Terengganu)						Near town centre/city (>25km away)	Urban	Yes	03/03/1948	72	>65	Female	Married or cohabitating	3	4		Chinese		Five or more			0	College (2 years)	Tertiary		0		0		0		0		0	Tertiary		1500
61547	Malaysia		Central: (Selangor, Negeri Sembilan, KL and Putrajaya)						Within town centre/city	City		11/28/1966	54	45-54	Female	Married or cohabitating	1	4		Malay					0	High school / Secondary school	Below Degree		0		0		0		0		0	Below Degree		3000
61676	Malaysia		South: (Melaka, Johor)						Near town centre/city (>25km away)	Urban	No	11/09/1949	71	>65	Male	Married or cohabitating	4	4		Malay					0	High school / Secondary school	Below Degree		0		0		0		0		0	Below Degree		1500
62438	Malaysia		South: (Melaka, Johor)						Very far from town centre/city ( >40 km away)	Urban	No	04/01/1966	54	45-54	Male	Separated, divorced, widowed	0	1		Non-Malay Bumiputra					0	High school / Secondary school	Below Degree		0		0		0		0		0	Below Degree		100
62507	Malaysia		South: (Melaka, Johor)						Within town centre/city	City		06/04/1953	67	>65	Female	Married or cohabitating	3	5		Malay					0	High school / Secondary school	Below Degree		0		0		0		0		0	Below Degree		8000
63584	Indonesia				Borneo				Near town centre/city (>25km away)	Urban	Yes	10/05/1987	33	18-34	Male	Single or never married	0	4							0		0		0	High school / Secondary school	Below Degree		0		0		0	Below Degree				7000000				Rp 7,000,000 - Rp 7,999,999	LPG- 3 KG		Tap water in meter
63588	Indonesia				East Java				Near town centre/city (>25km away)	Urban	Yes	04/07/1994	26	18-34	Female	Single or never married	0	5							0		0		0	College graduate	Tertiary		0		0		0	Tertiary				7500000				Rp 7,000,000 - Rp 7,999,999	LPG- 3 KG		Branded package water
63606	Indonesia				Jakarta				Within town centre/city	City		06/06/1986	34	18-34	Female	Married or cohabitating	3	5							0		0		0	College graduate	Tertiary		0		0		0	Tertiary				100000000				60,000,000 and above	Electricity		Branded package water
63612	Indonesia				West Java				Near town centre/city (>25km away)	Urban	No	03/21/1994	26	18-34	Female	Married or cohabitating	1	5							0		0		0	College (2 years)	Tertiary		0		0		0	Tertiary				6000000				Rp 6,000,000 - Rp 6,999,999	LPG - 12 KG		Branded package water
63631	Indonesia				West Java				Within town centre/city	City		09/05/1984	36	35-44	Female	Married or cohabitating	2	4							0		0		0	College graduate	Tertiary		0		0		0	Tertiary				12000000				Rp 10,000,000 - Rp 12,499,999	LPG - 12 KG		Branded package water
63674	Indonesia				Central Java				Within town centre/city	City		11/30/1979	41	35-44	Male	Married or cohabitating	3	5							0		0		0	Post graduate	Post Graduate		0		0		0	Post Graduate				9000000				Rp 9,000,000 - Rp 9,999,999	LPG ? 5,5 KG / Blue Gas		Branded package water
63684	Indonesia				Jakarta				Within town centre/city	City		01/21/1994	26	18-34	Male	Single or never married	0	7							0		0		0	College graduate	Tertiary		0		0		0	Tertiary				8000000				Rp 8,000,000 - Rp 8,999,999	LPG- 3 KG		Branded package water
63734	Indonesia				Jakarta				Within town centre/city	City		01/01/1991	29	18-34	Female	Married or cohabitating	2	6							0		0		0	College graduate	Tertiary		0		0		0	Tertiary				8000000				Rp 8,000,000 - Rp 8,999,999	LPG ? 5,5 KG / Blue Gas		Refill water
63784	Indonesia				East Java				Within town centre/city	City		10/03/1981	39	35-44	Male	Single or never married	0	7							0		0		0	College graduate	Tertiary		0		0		0	Tertiary				20000000				Rp 20,000,000 - Rp 22,999,999	LPG - 12 KG		Branded package water
63834	Indonesia				Borneo				Within town centre/city	City		07/03/1985	35	35-44	Female	Married or cohabitating	1	3							0		0		0	High school / Secondary school	Below Degree		0		0		0	Below Degree				10000000				Rp 10,000,000 - Rp 12,499,999	LPG- 3 KG		Branded package water
63849	Indonesia				West Java				Within town centre/city	City		11/05/1979	41	35-44	Male	Married or cohabitating	2	4							0		0		0	Post graduate	Post Graduate		0		0		0	Post Graduate				8000000				Rp 8,000,000 - Rp 8,999,999	LPG - 12 KG		Branded package water
64034	Indonesia				Central Java				Village	Rural		03/15/1996	24	18-34	Female	Single or never married	0	7							0		0		0	College graduate	Tertiary		0		0		0	Tertiary				100000000				60,000,000 and above	LPG- 3 KG		Branded package water
64070	Indonesia				East Java				Within town centre/city	City		02/24/1994	26	18-34	Female	Single or never married	0	5							0		0		0	College graduate	Tertiary		0		0		0	Tertiary				500000000				60,000,000 and above	LPG- 3 KG		Branded package water
64218	Indonesia				West Java				Within town centre/city	City		07/28/1993	27	18-34	Female	Single or never married	1	4							0		0		0	College graduate	Tertiary		0		0		0	Tertiary				12000000				Rp 10,000,000 - Rp 12,499,999	LPG - 12 KG		Tap water in meter
64243	Indonesia				Jakarta				Within town centre/city	City		01/01/1994	26	18-34	Male	Married or cohabitating	1	3							0		0		0	College graduate	Tertiary		0		0		0	Tertiary				8000000				Rp 8,000,000 - Rp 8,999,999	Electricity		Branded package water
64300	Indonesia				Central Java				Near town centre/city (>25km away)	Urban	Yes	08/18/1990	30	18-34	Male	Married or cohabitating	1	2							0		0		0	Post graduate	Post Graduate		0		0		0	Post Graduate				15000000				Rp 15,000,000 - Rp 16,999,999	LPG - 12 KG		Branded package water
64339	Indonesia				Banten				Near town centre/city (>25km away)	Urban	Yes	10/06/1992	28	18-34	Male	Married or cohabitating	1	5							0		0		0	College graduate	Tertiary		0		0		0	Tertiary				8000000				Rp 8,000,000 - Rp 8,999,999	LPG- 3 KG		Branded package water
64491	Indonesia				Jakarta				Within town centre/city	City		01/01/1990	30	18-34	Female	Married or cohabitating	2	4							0		0		0	College graduate	Tertiary		0		0		0	Tertiary				9000000				Rp 9,000,000 - Rp 9,999,999	Electricity		Branded package water
64502	Indonesia				West Java				Near town centre/city (>25km away)	Urban	Yes	06/23/1999	21	18-34	Female	Single or never married	0	5							0		0		0	College (2 years)	Tertiary		0		0		0	Tertiary				7000000				Rp 7,000,000 - Rp 7,999,999	LPG- 3 KG		Branded package water
64519	Indonesia				Central Java				Within town centre/city	City		05/15/1986	34	18-34	Female	Married or cohabitating	2	5							0		0		0	College graduate	Tertiary		0		0		0	Tertiary				16000000				Rp 15,000,000 - Rp 16,999,999	LPG - 12 KG		Branded package water
64573	Indonesia				West Java				Within town centre/city	City		10/10/1986	34	18-34	Male	Married or cohabitating	2	5							0		0		0	Post graduate	Post Graduate		0		0		0	Post Graduate				25000000				Rp 23,000,000 - Rp 25,999,999	LPG - 12 KG		Branded package water
64622	Indonesia				West Java				Within town centre/city	City		02/14/1990	30	18-34	Female	Married or cohabitating	1	3							0		0		0	College graduate	Tertiary		0		0		0	Tertiary				5500000				Rp 5,000,000 - Rp 5,999,999	Electricity		Branded package water
64635	Indonesia				West Java				Within town centre/city	City		12/28/1983	37	35-44	Male	Married or cohabitating	1	5							0		0		0	High school / Secondary school	Below Degree		0		0		0	Below Degree				7000000				Rp 7,000,000 - Rp 7,999,999	LPG - 12 KG		Branded package water
64646	Indonesia				Banten				Near town centre/city (>25km away)	Urban	Yes	09/21/1979	41	35-44	Female	Married or cohabitating	3	6							0		0		0	College graduate	Tertiary		0		0		0	Tertiary				10000000				Rp 10,000,000 - Rp 12,499,999	LPG - 12 KG		Branded package water
64690	Indonesia				East Java				Within town centre/city	City		08/21/1999	21	18-34	Female	Single or never married	0	4							0		0		0	College (<2 years)	Tertiary		0		0		0	Tertiary				6000000				Rp 6,000,000 - Rp 6,999,999	LPG- 3 KG		Protected well
64759	Indonesia				Central Java				Within town centre/city	City		12/19/1954	66	>65	Male	Married or cohabitating	2	2							0		0		0	Post graduate	Post Graduate		0		0		0	Post Graduate				6000000				Rp 6,000,000 - Rp 6,999,999	LPG - 12 KG		Branded package water
64956	Indonesia				Jakarta				Within town centre/city	City		06/06/1986	34	18-34	Female	Married or cohabitating	3	5							0		0		0	College graduate	Tertiary		0		0		0	Tertiary				100000000				60,000,000 and above	Electricity		Branded package water
65107	Indonesia				Borneo				Within town centre/city	City		08/16/1994	26	18-34	Female	Single or never married	3	6							0		0		0	High school / Secondary school	Below Degree		0		0		0	Below Degree				20000000				Rp 20,000,000 - Rp 22,999,999	LPG- 3 KG		Refill water
65191	Indonesia				North Sumatra				Within town centre/city	City		08/06/1985	35	35-44	Male	Single or never married	0	6							0		0		0	College graduate	Tertiary		0		0		0	Tertiary				10000000				Rp 10,000,000 - Rp 12,499,999	Electricity		Branded package water
65367	Indonesia				West Java				Within town centre/city	City		04/01/1994	26	18-34	Female	Single or never married	0	5							0		0		0	College graduate	Tertiary		0		0		0	Tertiary				6000000				Rp 6,000,000 - Rp 6,999,999	LPG- 3 KG		Refill water
65392	Indonesia				West Java				Village	Rural		06/12/1992	28	18-34	Male	Single or never married	0	5							0		0		0	Grade / Elementary / Junior High school	Below Degree		0		0		0	Below Degree				10000000				Rp 10,000,000 - Rp 12,499,999	Electricity		Protected well
65475	Indonesia				Jakarta				Within town centre/city	City		09/16/1977	43	35-44	Male	Married or cohabitating	3	7							0		0		0	College graduate	Tertiary		0		0		0	Tertiary				5800000				Rp 5,000,000 - Rp 5,999,999	LPG - 12 KG		Branded package water
65569	Indonesia				West Java				Within town centre/city	City		08/25/1980	40	35-44	Female	Married or cohabitating	2	4							0		0		0	College graduate	Tertiary		0		0		0	Tertiary				6000000				Rp 6,000,000 - Rp 6,999,999	LPG - 12 KG		Branded package water
65691	Indonesia				North Sumatra				Within town centre/city	City		09/08/1988	32	18-34	Male	Separated, divorced, widowed	3	6							0		0		0	College graduate	Tertiary		0		0		0	Tertiary				12000000				Rp 10,000,000 - Rp 12,499,999	LPG - 12 KG		Branded package water
65723	Indonesia				West Java				Near town centre/city (>25km away)	Urban	Yes	04/04/1994	26	18-34	Male	Single or never married	0	5							0		0		0	College graduate	Tertiary		0		0		0	Tertiary				5000009				Rp 5,000,000 - Rp 5,999,999	LPG - 12 KG		Branded package water
65836	Indonesia				Central Java				Within town centre/city	City		12/13/1989	31	18-34	Female	Married or cohabitating	4	6							0		0		0	College graduate	Tertiary		0		0		0	Tertiary				10000000				Rp 10,000,000 - Rp 12,499,999	LPG - 12 KG		Refill water
65951	Indonesia				West Java				Within town centre/city	City		05/01/1963	57	55-64	Male	Separated, divorced, widowed	0	3							0		0		0	Post graduate	Post Graduate		0		0		0	Post Graduate				6000000				Rp 6,000,000 - Rp 6,999,999	LPG - 12 KG		Branded package water
66150	Indonesia				Sulawesi				Within town centre/city	City		02/09/1979	41	35-44	Male	Married or cohabitating	3	5							0		0		0	Post graduate	Post Graduate		0		0		0	Post Graduate				35000000				Rp 29,000,000 - Rp 39,999,999	LPG - 12 KG		Branded package water
66153	Indonesia				Jakarta				Near town centre/city (>25km away)	Urban	Yes	05/07/1977	43	35-44	Female	Separated, divorced, widowed	2	4							0		0		0	College (2 years)	Tertiary		0		0		0	Tertiary				8000000				Rp 8,000,000 - Rp 8,999,999	LPG - 12 KG		Tap water in meter
66454	Indonesia				West Java				Within town centre/city	City		12/04/1993	27	18-34	Male	Single or never married	0	5							0		0		0	High school / Secondary school	Below Degree		0		0		0	Below Degree				10000000				Rp 10,000,000 - Rp 12,499,999	LPG ? 5,5 KG / Blue Gas		Branded package water
66524	Indonesia				West Java				Near town centre/city (>25km away)	Urban	Yes	03/24/1986	34	18-34	Female	Married or cohabitating	2	4							0		0		0	College graduate	Tertiary		0		0		0	Tertiary				9000000				Rp 9,000,000 - Rp 9,999,999	LPG- 3 KG		Branded package water
66743	Indonesia				West Java				Near town centre/city (>25km away)	Urban	No	05/31/1996	24	18-34	Male	Single or never married	0	4							0		0		0	College graduate	Tertiary		0		0		0	Tertiary				7000000				Rp 7,000,000 - Rp 7,999,999	LPG - 12 KG		Refill water
67057	Indonesia				Central Java				Within town centre/city	City		04/04/1963	57	55-64	Male	Married or cohabitating	2	4							0		0		0	College graduate	Tertiary		0		0		0	Tertiary				15000000				Rp 15,000,000 - Rp 16,999,999	LPG - 12 KG		Branded package water
67118	Indonesia				North Sumatra				Within town centre/city	City		04/29/1986	34	18-34	Female	Married or cohabitating	2	4							0		0		0	College graduate	Tertiary		0		0		0	Tertiary				10000000				Rp 10,000,000 - Rp 12,499,999	LPG - 12 KG		Branded package water
67222	Indonesia				Sulawesi				Within town centre/city	City		10/16/1996	24	18-34	Female	Married or cohabitating	3	5							0		0		0	College graduate	Tertiary		0		0		0	Tertiary				8000000				Rp 8,000,000 - Rp 8,999,999	Electricity		Branded package water
67304	Indonesia				East Java				Within town centre/city	City		04/08/1976	44	35-44	Male	Married or cohabitating	3	7							0		0		0	College graduate	Tertiary		0		0		0	Tertiary				6000000				Rp 6,000,000 - Rp 6,999,999	LPG- 3 KG		Branded package water
67351	Indonesia				West Java				Village	Rural		04/27/1979	41	35-44	Male	Married or cohabitating	2	4							0		0		0	College graduate	Tertiary		0		0		0	Tertiary				36000000				Rp 29,000,000 - Rp 39,999,999	LPG- 3 KG		Branded package water
67517	Indonesia				Central Java				Within town centre/city	City		11/01/1983	37	35-44	Female	Married or cohabitating	2	4							0		0		0	College graduate	Tertiary		0		0		0	Tertiary				15000000				Rp 15,000,000 - Rp 16,999,999	Electricity		Branded package water
67519	Indonesia				South Sumatra				Within town centre/city	City		10/06/1977	43	35-44	Male	Married or cohabitating	3	5							0		0		0	College graduate	Tertiary		0		0		0	Tertiary				6000000				Rp 6,000,000 - Rp 6,999,999	LPG - 12 KG		Refill water
68079	Indonesia				West Java				Within town centre/city	City		09/07/1984	36	35-44	Male	Married or cohabitating	0	3							0		0		0	College graduate	Tertiary		0		0		0	Tertiary				10000000				Rp 10,000,000 - Rp 12,499,999	LPG - 12 KG		Tap water in meter
68150	Indonesia				East Java				Near town centre/city (>25km away)	Urban	Yes	01/01/1995	25	18-34	Female	Single or never married	0	3							0		0		0	College (2 years)	Tertiary		0		0		0	Tertiary				10000000				Rp 10,000,000 - Rp 12,499,999	LPG - 12 KG		Branded package water
68305	Indonesia				West Java				Within town centre/city	City		12/04/1973	47	45-54	Male	Married or cohabitating	2	4							0		0		0	College graduate	Tertiary		0		0		0	Tertiary				10000000				Rp 10,000,000 - Rp 12,499,999	LPG - 12 KG		Branded package water
68422	Indonesia				West Java				Within town centre/city	City		10/20/1983	37	35-44	Male	Married or cohabitating	2	4							0		0		0	College graduate	Tertiary		0		0		0	Tertiary				9500000				Rp 9,000,000 - Rp 9,999,999	LPG - 12 KG		Branded package water
68423	Indonesia				Borneo				Within town centre/city	City		03/24/1979	41	35-44	Male	Married or cohabitating	2	4							0		0		0	College (2 years)	Tertiary		0		0		0	Tertiary				6000000				Rp 6,000,000 - Rp 6,999,999	Electricity		Refill water
68473	Indonesia				Banten				Within town centre/city	City		09/24/1991	29	18-34	Male	Single or never married	0	5							0		0		0	College graduate	Tertiary		0		0		0	Tertiary				30000000				Rp 29,000,000 - Rp 39,999,999	LPG - 12 KG		Branded package water
68499	Indonesia				Banten				Near town centre/city (>25km away)	Urban	Yes	12/21/1991	29	18-34	Male	Single or never married	0	5							0		0		0	High school / Secondary school	Below Degree		0		0		0	Below Degree				6000000				Rp 6,000,000 - Rp 6,999,999	LPG - 12 KG		Branded package water
68564	Indonesia				West Java				Within town centre/city	City		10/24/1996	24	18-34	Female	Single or never married	0	5							0		0		0	College graduate	Tertiary		0		0		0	Tertiary				6000000				Rp 6,000,000 - Rp 6,999,999	LPG - 12 KG		Branded package water
68598	Indonesia				East Java				Within town centre/city	City		07/07/1976	44	35-44	Female	Married or cohabitating	2	5							0		0		0	Post graduate	Post Graduate		0		0		0	Post Graduate				8000000				Rp 8,000,000 - Rp 8,999,999	LPG - 12 KG		Branded package water
68753	Indonesia				East Java				Within town centre/city	City		11/27/1962	58	55-64	Male	Married or cohabitating	3	2							0		0		0	High school / Secondary school	Below Degree		0		0		0	Below Degree				7000000				Rp 7,000,000 - Rp 7,999,999	LPG - 12 KG		Branded package water
68786	Indonesia				West Java				Near town centre/city (>25km away)	Urban	Yes	05/25/1984	36	35-44	Female	Married or cohabitating	2	5							0		0		0	College graduate	Tertiary		0		0		0	Tertiary				5500000				Rp 5,000,000 - Rp 5,999,999	LPG - 12 KG		Refill water
68958	Indonesia				Jakarta				Within town centre/city	City		04/24/1995	25	18-34	Female	Married or cohabitating	1	3							0		0		0	College graduate	Tertiary		0		0		0	Tertiary				8000000				Rp 8,000,000 - Rp 8,999,999	LPG ? 5,5 KG / Blue Gas		Tap water in meter
69007	Indonesia				East Java				Village	Rural		04/03/1978	42	35-44	Male	Married or cohabitating	4	6							0		0		0	College graduate	Tertiary		0		0		0	Tertiary				7000000				Rp 7,000,000 - Rp 7,999,999	LPG ? 5,5 KG / Blue Gas		Refill water
69091	Indonesia				North Sumatra				Within town centre/city	City		07/03/1987	33	18-34	Female	Married or cohabitating	2	4							0		0		0	College graduate	Tertiary		0		0		0	Tertiary				15000000				Rp 15,000,000 - Rp 16,999,999	LPG - 12 KG		Branded package water
69097	Indonesia				Central Java				Within town centre/city	City		09/26/1995	25	18-34	Female	Single or never married	0	6							0		0		0	College graduate	Tertiary		0		0		0	Tertiary				6000000				Rp 6,000,000 - Rp 6,999,999	LPG - 12 KG		Branded package water
69107	Indonesia				West Java				Near town centre/city (>25km away)	Urban	Yes	10/11/1966	54	45-54	Female	Married or cohabitating	1	3							0		0		0	College graduate	Tertiary		0		0		0	Tertiary				8000000				Rp 8,000,000 - Rp 8,999,999	LPG - 12 KG		Branded package water
69154	Indonesia				East Java				Within town centre/city	City		06/09/1983	37	35-44	Male	Single or never married	0	2							0		0		0	College graduate	Tertiary		0		0		0	Tertiary				10000000				Rp 10,000,000 - Rp 12,499,999	LPG- 3 KG		Branded package water
69208	Indonesia				West Java				Near town centre/city (>25km away)	Urban	Yes	04/12/1973	47	45-54	Male	Married or cohabitating	3	4							0		0		0	High school / Secondary school	Below Degree		0		0		0	Below Degree				10000000				Rp 10,000,000 - Rp 12,499,999	LPG - 12 KG		Refill water
69256	Indonesia				East Java				Near town centre/city (>25km away)	Urban	Yes	02/04/1980	40	35-44	Female	Married or cohabitating	3	7							0		0		0	College graduate	Tertiary		0		0		0	Tertiary				5000000				Rp 5,000,000 - Rp 5,999,999	LPG- 3 KG		Protected well
69336	Indonesia				East Java				Within town centre/city	City		10/14/1980	40	35-44	Male	Married or cohabitating	2	4							0		0		0	College graduate	Tertiary		0		0		0	Tertiary				6000000				Rp 6,000,000 - Rp 6,999,999	LPG - 12 KG		Branded package water
69424	Indonesia				Bali				Within town centre/city	City		02/02/1989	31	18-34	Female	Single or never married	0	3							0		0		0	College graduate	Tertiary		0		0		0	Tertiary				10000000				Rp 10,000,000 - Rp 12,499,999	LPG- 3 KG		Branded package water
69460	Indonesia				West Java				Near town centre/city (>25km away)	Urban	Yes	09/08/1990	30	18-34	Female	Married or cohabitating	0	2							0		0		0	College graduate	Tertiary		0		0		0	Tertiary				7000000				Rp 7,000,000 - Rp 7,999,999	LPG - 12 KG		Branded package water
69469	Indonesia				North Sumatra				Within town centre/city	City		03/14/1933	87	>65	Female	Married or cohabitating	2	4							0		0		0	College graduate	Tertiary		0		0		0	Tertiary				15000000				Rp 15,000,000 - Rp 16,999,999	LPG - 12 KG		Branded package water
69505	Indonesia				Sulawesi				Village	Rural		01/06/1988	32	18-34	Male	Married or cohabitating	2	5							0		0		0	College graduate	Tertiary		0		0		0	Tertiary				6000000				Rp 6,000,000 - Rp 6,999,999	LPG- 3 KG		Refill water
69584	Indonesia				North Sumatra				Within town centre/city	City		01/15/1987	33	18-34	Female	Married or cohabitating	2	4							0		0		0	College graduate	Tertiary		0		0		0	Tertiary				15000000				Rp 15,000,000 - Rp 16,999,999	LPG - 12 KG		Branded package water
69604	Indonesia				South Sumatra				Near town centre/city (>25km away)	Urban	No	08/31/1998	22	18-34	Female	Single or never married	0	5							0		0		0	High school / Secondary school	Below Degree		0		0		0	Below Degree				7000000				Rp 7,000,000 - Rp 7,999,999	LPG - 12 KG		Protected well
69629	Indonesia				West Java				Within town centre/city	City		08/30/1989	31	18-34	Male	Married or cohabitating	2	4							0		0		0	College graduate	Tertiary		0		0		0	Tertiary				7000000				Rp 7,000,000 - Rp 7,999,999	LPG- 3 KG		Refill water
69668	Indonesia				North Sumatra				Within town centre/city	City		05/05/2001	19	18-34	Female	Single or never married	0	1							0		0		0	High school / Secondary school	Below Degree		0		0		0	Below Degree				15000000				Rp 15,000,000 - Rp 16,999,999	LPG - 12 KG		Branded package water
69818	Indonesia				Central Java				Within town centre/city	City		02/15/1979	41	35-44	Male	Married or cohabitating	3	5							0		0		0	College (2 years)	Tertiary		0		0		0	Tertiary				6000000				Rp 6,000,000 - Rp 6,999,999	LPG - 12 KG		Branded package water
69861	Indonesia				East Java				Near town centre/city (>25km away)	Urban	Yes	07/26/2000	20	18-34	Female	Single or never married	0	9							0		0		0	College graduate	Tertiary		0		0		0	Tertiary				58000000				Rp 40,000,000 - Rp 59,999,999	LPG- 3 KG		Branded package water
69878	Indonesia				West Java				Within town centre/city	City		12/28/1983	37	35-44	Male	Married or cohabitating	1	5							0		0		0	High school / Secondary school	Below Degree		0		0		0	Below Degree				7000000				Rp 7,000,000 - Rp 7,999,999	LPG - 12 KG		Branded package water
69913	Indonesia				Banten				Within town centre/city	City		08/17/1988	32	18-34	Female	Single or never married	1	4							0		0		0	College graduate	Tertiary		0		0		0	Tertiary				15000000				Rp 15,000,000 - Rp 16,999,999	LPG - 12 KG		Branded package water
70393	Indonesia				North Sumatra				Within town centre/city	City		02/15/1980	40	35-44	Female	Married or cohabitating	3	5							0		0		0	College graduate	Tertiary		0		0		0	Tertiary				5800000				Rp 5,000,000 - Rp 5,999,999	LPG - 12 KG		Branded package water
70562	Indonesia				Jakarta				Within town centre/city	City		02/02/1990	30	18-34	Male	Single or never married	0	3							0		0		0	College graduate	Tertiary		0		0		0	Tertiary				30000000				Rp 29,000,000 - Rp 39,999,999	Electricity		Refill water
70661	Indonesia				West Java				Within town centre/city	City		12/28/1983	37	35-44	Male	Married or cohabitating	1	5							0		0		0	High school / Secondary school	Below Degree		0		0		0	Below Degree				7000000				Rp 7,000,000 - Rp 7,999,999	LPG - 12 KG		Branded package water
70776	Indonesia				North Sumatra				Within town centre/city	City		02/01/1973	47	45-54	Female	Married or cohabitating	2	4							0		0		0	College graduate	Tertiary		0		0		0	Tertiary				15000000				Rp 15,000,000 - Rp 16,999,999	LPG - 12 KG		Branded package water
70866	Indonesia				South Sumatra				Within town centre/city	City		05/28/1978	42	35-44	Male	Married or cohabitating	1	3							0		0		0	College graduate	Tertiary		0		0		0	Tertiary				7000000				Rp 7,000,000 - Rp 7,999,999	LPG - 12 KG		Branded package water
71049	Indonesia				East Java				Village	Rural		11/10/1996	24	18-34	Female	Single or never married	0	3							0		0		0	College graduate	Tertiary		0		0		0	Tertiary				7000000				Rp 7,000,000 - Rp 7,999,999	LPG - 12 KG		Branded package water
71125	Indonesia				Borneo				Within town centre/city	City		11/03/1998	22	18-34	Male	Single or never married	0	4							0		0		0	Decline to answer	Decline to answer		0		0		0	Tertiary				50000000				Rp 40,000,000 - Rp 59,999,999	Electricity		Refill water
71147	Indonesia				North Sumatra				Within town centre/city	City		08/06/1973	47	45-54	Female	Married or cohabitating	2	4							0		0		0	College graduate	Tertiary		0		0		0	Tertiary				15000000				Rp 15,000,000 - Rp 16,999,999	LPG - 12 KG		Branded package water
71232	Indonesia				Jakarta				Within town centre/city	City		05/04/1988	32	18-34	Female	Married or cohabitating	2	4							0		0		0	College graduate	Tertiary		0		0		0	Tertiary				15000000				Rp 15,000,000 - Rp 16,999,999	LPG - 12 KG		Branded package water
71305	Indonesia				Sulawesi				Within town centre/city	City		12/17/1980	40	35-44	Female	Married or cohabitating	2	4							0		0		0	College graduate	Tertiary		0		0		0	Tertiary				9000000				Rp 9,000,000 - Rp 9,999,999	LPG - 12 KG		Branded package water
71319	Indonesia				Central Java				Near town centre/city (>25km away)	Urban	Yes	09/06/1990	30	18-34	Male	Single or never married	0	4							0		0		0	High school / Secondary school	Below Degree		0		0		0	Below Degree				6000000				Rp 6,000,000 - Rp 6,999,999	LPG- 3 KG		Protected well
71392	Indonesia				West Java				Within town centre/city	City		01/12/1989	31	18-34	Female	Married or cohabitating	1	4							0		0		0	College graduate	Tertiary		0		0		0	Tertiary				12600000				Rp 12,500,000 - Rp 14,999,999	Electricity		Branded package water
71442	Indonesia				North Sumatra				Within town centre/city	City		03/14/1935	85	>65	Female	Married or cohabitating	2	4							0		0		0	College graduate	Tertiary		0		0		0	Tertiary				15000000				Rp 15,000,000 - Rp 16,999,999	LPG - 12 KG		Branded package water
71457	Indonesia				East Java				Within town centre/city	City		03/28/1973	47	45-54	Female	Married or cohabitating	2	4							0		0		0	College graduate	Tertiary		0		0		0	Tertiary				22000000				Rp 20,000,000 - Rp 22,999,999	LPG - 12 KG		Branded package water
71578	Indonesia				Sulawesi				Within town centre/city	City		05/26/1993	27	18-34	Male	Married or cohabitating	2	4							0		0		0	College graduate	Tertiary		0		0		0	Tertiary				7000000				Rp 7,000,000 - Rp 7,999,999	LPG - 12 KG		Branded package water
71634	Indonesia				East Java				Near town centre/city (>25km away)	Urban	Yes	10/08/1982	38	35-44	Female	Married or cohabitating	3	6							0		0		0	College graduate	Tertiary		0		0		0	Tertiary				6000000				Rp 6,000,000 - Rp 6,999,999	LPG - 12 KG		Refill water
71907	Indonesia				East Java				Within town centre/city	City		03/05/1989	31	18-34	Male	Married or cohabitating	2	4							0		0		0	Post graduate	Post Graduate		0		0		0	Post Graduate				15000000				Rp 15,000,000 - Rp 16,999,999	LPG - 12 KG		Branded package water
71964	Indonesia				Central Java				Within town centre/city	City		11/21/1973	47	45-54	Female	Married or cohabitating	2	4							0		0		0	College graduate	Tertiary		0		0		0	Tertiary				7000000				Rp 7,000,000 - Rp 7,999,999	LPG- 3 KG		Refill water
72024	Indonesia				South Sumatra				Within town centre/city	City		02/05/1985	35	35-44	Female	Married or cohabitating	1	3							0		0		0	College graduate	Tertiary		0		0		0	Tertiary				6000000				Rp 6,000,000 - Rp 6,999,999	LPG- 3 KG		Artesian well / pump
72032	Indonesia				East Java				Within town centre/city	City		10/07/1992	28	18-34	Male	Married or cohabitating	3	14							0		0		0	College graduate	Tertiary		0		0		0	Tertiary				25000000				Rp 23,000,000 - Rp 25,999,999	LPG ? 5,5 KG / Blue Gas		Branded package water
72246	Indonesia				South Sumatra				Within town centre/city	City		07/15/1990	30	18-34	Female	Married or cohabitating	2	4							0		0		0	Post graduate	Post Graduate		0		0		0	Post Graduate				8000000				Rp 8,000,000 - Rp 8,999,999	LPG ? 5,5 KG / Blue Gas		Branded package water
72327	Indonesia				South Sumatra				Within town centre/city	City		09/25/1988	32	18-34	Female	Married or cohabitating	3	10							0		0		0	College graduate	Tertiary		0		0		0	Tertiary				10000000				Rp 10,000,000 - Rp 12,499,999	LPG- 3 KG		Tap water in meter
72379	Indonesia				West Java				Within town centre/city	City		12/28/1983	37	35-44	Male	Married or cohabitating	1	5							0		0		0	High school / Secondary school	Below Degree		0		0		0	Below Degree				7000000				Rp 7,000,000 - Rp 7,999,999	LPG - 12 KG		Branded package water
72402	Indonesia				East Java				Within town centre/city	City		08/19/1976	44	35-44	Female	Married or cohabitating	2	4							0		0		0	Post graduate	Post Graduate		0		0		0	Post Graduate				10000000				Rp 10,000,000 - Rp 12,499,999	LPG - 12 KG		Branded package water
72410	Indonesia				Central Java				Within town centre/city	City		10/27/1997	23	18-34	Female	Married or cohabitating	1	4							0		0		0	College graduate	Tertiary		0		0		0	Tertiary				10000000				Rp 10,000,000 - Rp 12,499,999	Electricity		Branded package water
72807	Indonesia				Sulawesi				Within town centre/city	City		04/09/1962	58	55-64	Female	Married or cohabitating	3	4							0		0		0	Grade / Elementary / Junior High school	Below Degree		0		0		0	Below Degree				10000000				Rp 10,000,000 - Rp 12,499,999	Electricity		Refill water
72939	Indonesia				West Java				Within town centre/city	City		11/17/1993	27	18-34	Female	Single or never married	0	3							0		0		0	College graduate	Tertiary		0		0		0	Tertiary				8000000				Rp 8,000,000 - Rp 8,999,999	LPG - 12 KG		Branded package water
73059	Indonesia				East Java				Near town centre/city (>25km away)	Urban	No	05/10/1982	38	35-44	Female	Married or cohabitating	1	5							0		0		0	College graduate	Tertiary		0		0		0	Tertiary				5000000				Rp 5,000,000 - Rp 5,999,999	LPG- 3 KG		Branded package water
73204	Indonesia				East Java				Within town centre/city	City		07/16/1993	27	18-34	Male	Married or cohabitating	2	4							0		0		0	College graduate	Tertiary		0		0		0	Tertiary				8000000				Rp 8,000,000 - Rp 8,999,999	LPG ? 5,5 KG / Blue Gas		Refill water
73263	Indonesia				North Sumatra				Within town centre/city	City		07/04/1983	37	35-44	Male	Married or cohabitating	1	5							0		0		0	Post graduate	Post Graduate		0		0		0	Post Graduate				10000000				Rp 10,000,000 - Rp 12,499,999	LPG - 12 KG		Branded package water
73280	Indonesia				Jakarta				Within town centre/city	City		01/08/1984	36	35-44	Female	Married or cohabitating	2	4							0		0		0	College graduate	Tertiary		0		0		0	Tertiary				9000000				Rp 9,000,000 - Rp 9,999,999	Electricity		Branded package water
73325	Indonesia				Jakarta				Within town centre/city	City		09/18/1992	28	18-34	Male	Single or never married	0	5							0		0		0	College graduate	Tertiary		0		0		0	Tertiary				9000000				Rp 9,000,000 - Rp 9,999,999	LPG - 12 KG		Branded package water
73443	Indonesia				East Java				Within town centre/city	City		05/12/1989	31	18-34	Male	Married or cohabitating	0	6							0		0		0	Post graduate	Post Graduate		0		0		0	Post Graduate				15000000				Rp 15,000,000 - Rp 16,999,999	LPG - 12 KG		Branded package water
73457	Indonesia				West Java				Near town centre/city (>25km away)	Urban	Yes	07/18/1999	21	18-34	Male	Single or never married	0	5							0		0		0	College graduate	Tertiary		0		0		0	Tertiary				5000000				Rp 5,000,000 - Rp 5,999,999	LPG - 12 KG		Branded package water
73671	Indonesia				East Java				Within town centre/city	City		08/25/1997	23	18-34	Female	Single or never married	0	4							0		0		0	College graduate	Tertiary		0		0		0	Tertiary				7500000				Rp 7,000,000 - Rp 7,999,999	LPG - 12 KG		Branded package water
73733	Indonesia				West Java				Near town centre/city (>25km away)	Urban	Yes	02/09/1990	30	18-34	Male	Married or cohabitating	1	3							0		0		0	College graduate	Tertiary		0		0		0	Tertiary				5000000				Rp 5,000,000 - Rp 5,999,999	LPG - 12 KG		Branded package water
73765	Indonesia				North Sumatra				Within town centre/city	City		06/17/1995	25	18-34	Male	Single or never married	0	5							0		0		0	College graduate	Tertiary		0		0		0	Tertiary				7000000				Rp 7,000,000 - Rp 7,999,999	LPG - 12 KG		Branded package water
73839	Indonesia				Jakarta				Within town centre/city	City		08/26/1988	32	18-34	Male	Married or cohabitating	2	4							0		0		0	Post graduate	Post Graduate		0		0		0	Post Graduate				15000000				Rp 15,000,000 - Rp 16,999,999	Electricity		Branded package water
73980	Indonesia				North Sumatra				Within town centre/city	City		01/25/1989	31	18-34	Male	Married or cohabitating	1	3							0		0		0	College graduate	Tertiary		0		0		0	Tertiary				8000000				Rp 8,000,000 - Rp 8,999,999	LPG- 3 KG		Refill water
74056	Indonesia				North Sumatra				Within town centre/city	City		11/21/1991	29	18-34	Male	Single or never married	1	5							0		0		0	College graduate	Tertiary		0		0		0	Tertiary				8000000				Rp 8,000,000 - Rp 8,999,999	LPG - 12 KG		Branded package water
74234	Indonesia				East Java				Within town centre/city	City		06/04/1982	38	35-44	Male	Married or cohabitating	3	5							0		0		0	Post graduate	Post Graduate		0		0		0	Post Graduate				7500000				Rp 7,000,000 - Rp 7,999,999	LPG ? 5,5 KG / Blue Gas		Branded package water
74248	Indonesia				North Sumatra				Within town centre/city	City		01/01/1981	39	35-44	Female	Married or cohabitating	1	3							0		0		0	Post graduate	Post Graduate		0		0		0	Post Graduate				10000000				Rp 10,000,000 - Rp 12,499,999	LPG - 12 KG		Branded package water
74289	Indonesia				West Java				Within town centre/city	City		02/04/1987	33	18-34	Female	Married or cohabitating	1	5							0		0		0	College graduate	Tertiary		0		0		0	Tertiary				5000000				Rp 5,000,000 - Rp 5,999,999	LPG - 12 KG		Tap water in meter
74607	Indonesia				West Java				Near town centre/city (>25km away)	Urban	Yes	02/06/1998	22	18-34	Male	Single or never married	0	4							0		0		0	High school / Secondary school	Below Degree		0		0		0	Below Degree				5000000				Rp 5,000,000 - Rp 5,999,999	LPG- 3 KG		Tap water in meter
75039	Indonesia				West Java				Within town centre/city	City		10/01/1989	31	18-34	Female	Single or never married	0	4							0		0		0	College (2 years)	Tertiary		0		0		0	Tertiary				5000000				Rp 5,000,000 - Rp 5,999,999	LPG - 12 KG		Branded package water
75219	Indonesia				Bali				Within town centre/city	City		09/03/1973	47	45-54	Female	Married or cohabitating	2	5							0		0		0	College graduate	Tertiary		0		0		0	Tertiary				8000000				Rp 8,000,000 - Rp 8,999,999	LPG - 12 KG		Branded package water
75346	Indonesia				West Java				Within town centre/city	City		10/22/1980	40	35-44	Female	Single or never married	0	3							0		0		0	College graduate	Tertiary		0		0		0	Tertiary				5000000				Rp 5,000,000 - Rp 5,999,999	LPG- 3 KG		Protected well
75410	Indonesia				Jakarta				Within town centre/city	City		05/30/1986	34	18-34	Female	Married or cohabitating	2	6							0		0		0	College graduate	Tertiary		0		0		0	Tertiary				9000000				Rp 9,000,000 - Rp 9,999,999	LPG - 12 KG		Branded package water
75536	Indonesia				Borneo				Within town centre/city	City		04/30/1983	37	35-44	Male	Married or cohabitating	1	5							0		0		0	Grade / Elementary / Junior High school	Below Degree		0		0		0	Below Degree				45000000				Rp 40,000,000 - Rp 59,999,999	LPG- 3 KG		Refill water
75574	Indonesia				East Java				Near town centre/city (>25km away)	Urban	Yes	09/01/1980	40	35-44	Female	Married or cohabitating	2	5							0		0		0	College graduate	Tertiary		0		0		0	Tertiary				7500000				Rp 7,000,000 - Rp 7,999,999	LPG ? 5,5 KG / Blue Gas		Artesian well / pump
75663	Indonesia				East Java				Within town centre/city	City		08/15/1998	22	18-34	Female	Single or never married	0	3							0		0		0	College graduate	Tertiary		0		0		0	Tertiary				15000000				Rp 15,000,000 - Rp 16,999,999	LPG ? 5,5 KG / Blue Gas		Branded package water
75673	Indonesia				East Java				Within town centre/city	City		09/21/1990	30	18-34	Male	Single or never married	0	4							0		0		0	College graduate	Tertiary		0		0		0	Tertiary				5050000				Rp 5,000,000 - Rp 5,999,999	LPG ? 5,5 KG / Blue Gas		Branded package water
75694	Indonesia				Jakarta				Within town centre/city	City		06/30/1983	37	35-44	Male	Married or cohabitating	2	4							0		0		0	College graduate	Tertiary		0		0		0	Tertiary				8000000				Rp 8,000,000 - Rp 8,999,999	LPG - 12 KG		Branded package water
75729	Indonesia				East Java				Near town centre/city (>25km away)	Urban	Yes	09/21/1983	37	35-44	Male	Married or cohabitating	2	5							0		0		0	College graduate	Tertiary		0		0		0	Tertiary				5500000				Rp 5,000,000 - Rp 5,999,999	LPG - 12 KG		Branded package water
75806	Indonesia				Jakarta				Within town centre/city	City		05/15/1985	35	35-44	Female	Married or cohabitating	2	5							0		0		0	College graduate	Tertiary		0		0		0	Tertiary				9000000				Rp 9,000,000 - Rp 9,999,999	LPG - 12 KG		Branded package water
75808	Indonesia				Jakarta				Within town centre/city	City		06/12/1994	26	18-34	Female	Single or never married	0	5							0		0		0	College graduate	Tertiary		0		0		0	Tertiary				8000000				Rp 8,000,000 - Rp 8,999,999	Electricity		Refill water
75894	Indonesia				Banten				Near town centre/city (>25km away)	Urban	Yes	12/19/1985	35	35-44	Male	Married or cohabitating	5	8							0		0		0	Post graduate	Post Graduate		0		0		0	Post Graduate				5000000				Rp 5,000,000 - Rp 5,999,999	LPG - 12 KG		Artesian well / pump
75966	Indonesia				East Java				Village	Rural		07/17/1999	21	18-34	Female	Single or never married	0	4							0		0		0	High school / Secondary school	Below Degree		0		0		0	Below Degree				6000000				Rp 6,000,000 - Rp 6,999,999	LPG ? 5,5 KG / Blue Gas		Artesian well / pump
76157	Indonesia				West Java				Within town centre/city	City		02/10/1983	37	35-44	Female	Married or cohabitating	2	4							0		0		0	College (<2 years)	Tertiary		0		0		0	Tertiary				15000000				Rp 15,000,000 - Rp 16,999,999	LPG - 12 KG		Branded package water
76230	Indonesia				West Java				Within town centre/city	City		10/16/1984	36	35-44	Female	Single or never married	0	3							0		0		0	College graduate	Tertiary		0		0		0	Tertiary				5000000				Rp 5,000,000 - Rp 5,999,999	LPG - 12 KG		Branded package water
76377	Indonesia				West Java				Very far from town centre/city ( >40 km away)	Urban	Yes	02/20/1998	22	18-34	Male	Single or never married	0	1							0		0		0	High school / Secondary school	Below Degree		0		0		0	Below Degree				12000000				Rp 10,000,000 - Rp 12,499,999	LPG- 3 KG		Refill water
76442	Indonesia				West Java				Within town centre/city	City		11/20/1994	26	18-34	Male	Single or never married	0	5							0		0		0	College graduate	Tertiary		0		0		0	Tertiary				20000000				Rp 20,000,000 - Rp 22,999,999	LPG - 12 KG		Branded package water
76601	Indonesia				Central Java				Village	Rural		10/13/1995	25	18-34	Male	Single or never married	0	4							0		0		0	High school / Secondary school	Below Degree		0		0		0	Below Degree				5000000				Rp 5,000,000 - Rp 5,999,999	Electricity		Protected well
76602	Indonesia				Jakarta				Within town centre/city	City		04/10/1992	28	18-34	Female	Single or never married	0	1							0		0		0	College graduate	Tertiary		0		0		0	Tertiary				8000000				Rp 8,000,000 - Rp 8,999,999	LPG - 12 KG		Branded package water
76655	Indonesia				Banten				Village	Rural		01/05/1985	35	35-44	Male	Married or cohabitating	2	1							0		0		0	College graduate	Tertiary		0		0		0	Tertiary				5000000				Rp 5,000,000 - Rp 5,999,999	LPG- 3 KG		Tap water in meter
76717	Indonesia				Sulawesi				Within town centre/city	City		04/25/1980	40	35-44	Female	Married or cohabitating	2	4							0		0		0	College graduate	Tertiary		0		0		0	Tertiary				9500000				Rp 9,000,000 - Rp 9,999,999	LPG - 12 KG		Branded package water
76760	Indonesia				East Java				Within town centre/city	City		07/24/1984	36	35-44	Female	Married or cohabitating	3	5							0		0		0	College graduate	Tertiary		0		0		0	Tertiary				5000000				Rp 5,000,000 - Rp 5,999,999	LPG - 12 KG		Branded package water
76792	Indonesia				East Java				Near town centre/city (>25km away)	Urban	Yes	01/13/1984	36	35-44	Male	Married or cohabitating	3	5							0		0		0	College graduate	Tertiary		0		0		0	Tertiary				10000000				Rp 10,000,000 - Rp 12,499,999	Electricity		Branded package water
76931	Indonesia				Sulawesi				Village	Rural		07/21/1994	26	18-34	Female	Single or never married	0	3							0		0		0	High school / Secondary school	Below Degree		0		0		0	Below Degree				5000000				Rp 5,000,000 - Rp 5,999,999	LPG- 3 KG		Refill water
77050	Indonesia				East Java				Near town centre/city (>25km away)	Urban	Yes	11/21/1997	23	18-34	Female	Single or never married	0	6							0		0		0	College graduate	Tertiary		0		0		0	Tertiary				10000000				Rp 10,000,000 - Rp 12,499,999	Electricity		Branded package water
77061	Indonesia				East Java				Within town centre/city	City		10/27/1982	38	35-44	Female	Married or cohabitating	2	4							0		0		0	Post graduate	Post Graduate		0		0		0	Post Graduate				9000000				Rp 9,000,000 - Rp 9,999,999	LPG - 12 KG		Branded package water
77231	Indonesia				West Java				Near town centre/city (>25km away)	Urban	Yes	06/24/1991	29	18-34	Male	Single or never married	0	4							0		0		0	College graduate	Tertiary		0		0		0	Tertiary				10000000				Rp 10,000,000 - Rp 12,499,999	LPG - 12 KG		Refill water
77434	Indonesia				West Java				Near town centre/city (>25km away)	Urban	Yes	03/01/1983	37	35-44	Male	Married or cohabitating	2	4							0		0		0	College graduate	Tertiary		0		0		0	Tertiary				8000000				Rp 8,000,000 - Rp 8,999,999	LPG- 3 KG		Refill water
77436	Indonesia				Bali				Near town centre/city (>25km away)	Urban	Yes	01/10/1982	38	35-44	Female	Married or cohabitating	2	4							0		0		0	College graduate	Tertiary		0		0		0	Tertiary				5000000				Rp 5,000,000 - Rp 5,999,999	LPG ? 5,5 KG / Blue Gas		Branded package water
77590	Indonesia				West Java				Within town centre/city	City		02/01/1999	21	18-34	Female	Single or never married	0	4							0		0		0	High school / Secondary school	Below Degree		0		0		0	Below Degree				7000000				Rp 7,000,000 - Rp 7,999,999	LPG ? 5,5 KG / Blue Gas		Branded package water
77916	Hong Kong			New Territories					Within town centre/city	City		01/01/1965	55	55-64	Male	Married or cohabitating	2	4					Three		0		0	Degree / Bachelor's degree	Tertiary		0		0		0		0	Tertiary			60000
77976	Indonesia				Central Java				Within town centre/city	City		10/06/1983	37	35-44	Male	Married or cohabitating	2	5							0		0		0	College graduate	Tertiary		0		0		0	Tertiary				25000000				Rp 23,000,000 - Rp 25,999,999	LPG - 12 KG		Branded package water
78421	Indonesia				North Sumatra				Within town centre/city	City		02/24/1975	45	45-54	Male	Married or cohabitating	2	4							0		0		0	College graduate	Tertiary		0		0		0	Tertiary				8000000				Rp 8,000,000 - Rp 8,999,999	LPG- 3 KG		Refill water
78483	Indonesia				North Sumatra				Within town centre/city	City		09/17/1986	34	18-34	Male	Married or cohabitating	1	3							0		0		0	College graduate	Tertiary		0		0		0	Tertiary				8000000				Rp 8,000,000 - Rp 8,999,999	LPG- 3 KG		Refill water
78514	Indonesia				East Java				Within town centre/city	City		06/18/1979	41	35-44	Female	Married or cohabitating	2	4							0		0		0	Post graduate	Post Graduate		0		0		0	Post Graduate				7000000				Rp 7,000,000 - Rp 7,999,999	LPG - 12 KG		Branded package water
78624	Indonesia				West Java				Within town centre/city	City		12/28/1983	37	35-44	Male	Married or cohabitating	1	5							0		0		0	High school / Secondary school	Below Degree		0		0		0	Below Degree				7000000				Rp 7,000,000 - Rp 7,999,999	LPG - 12 KG		Branded package water
79204	Indonesia				West Java				Within town centre/city	City		06/15/1975	45	45-54	Female	Married or cohabitating	2	4							0		0		0	College graduate	Tertiary		0		0		0	Tertiary				15000000				Rp 15,000,000 - Rp 16,999,999	LPG - 12 KG		Tap water in meter
79205	Indonesia				North Sumatra				Within town centre/city	City		02/10/1994	26	18-34	Female	Single or never married	0	2							0		0		0	College (2 years)	Tertiary		0		0		0	Tertiary				8000000				Rp 8,000,000 - Rp 8,999,999	LPG - 12 KG		Refill water
79290	Indonesia				Bali				Within town centre/city	City		01/12/1985	35	35-44	Female	Married or cohabitating	1	3							0		0		0	College graduate	Tertiary		0		0		0	Tertiary				7000000				Rp 7,000,000 - Rp 7,999,999	LPG ? 5,5 KG / Blue Gas		Branded package water
79434	Indonesia				East Java				Within town centre/city	City		06/10/1990	30	18-34	Female	Single or never married	0	5							0		0		0	College graduate	Tertiary		0		0		0	Tertiary				7000000				Rp 7,000,000 - Rp 7,999,999	LPG- 3 KG		Refill water
79620	Indonesia				Jakarta				Within town centre/city	City		04/24/1999	21	18-34	Male	Married or cohabitating	1	3							0		0		0	College graduate	Tertiary		0		0		0	Tertiary				15000000				Rp 15,000,000 - Rp 16,999,999	LPG - 12 KG		Tap water in meter
79872	Indonesia				West Java				Within town centre/city	City		12/28/1983	37	35-44	Male	Married or cohabitating	1	5							0		0		0	High school / Secondary school	Below Degree		0		0		0	Below Degree				7000000				Rp 7,000,000 - Rp 7,999,999	LPG - 12 KG		Branded package water
84119	Indonesia				East Java				Within town centre/city	City		12/25/1998	22	18-34	Female	Single or never married	0	3							0		0		0	High school / Secondary school	Below Degree		0		0		0	Below Degree				8000000				Rp 8,000,000 - Rp 8,999,999	LPG- 3 KG		Branded package water
85143	Indonesia				North Sumatra				Within town centre/city	City		08/10/1989	31	18-34	Male	Married or cohabitating	1	3							0		0		0	College (2 years)	Tertiary		0		0		0	Tertiary				9000000				Rp 9,000,000 - Rp 9,999,999	LPG- 3 KG		Refill water
85669	Indonesia				North Sumatra				Within town centre/city	City		02/26/1989	31	18-34	Male	Married or cohabitating	1	3							0		0		0	College (2 years)	Tertiary		0		0		0	Tertiary				9000000				Rp 9,000,000 - Rp 9,999,999	LPG- 3 KG		Refill water
85896	Indonesia				Jakarta				Within town centre/city	City		07/27/1983	37	35-44	Male	Married or cohabitating	1	3							0		0		0	College graduate	Tertiary		0		0		0	Tertiary				9000000				Rp 9,000,000 - Rp 9,999,999	LPG - 12 KG		Refill water
86409	Indonesia				Jakarta				Very far from town centre/city ( >40 km away)	Urban	No	02/13/1960	60	55-64	Female	Married or cohabitating	1	3							0		0		0	High school / Secondary school	Below Degree		0		0		0	Below Degree				8500000				Rp 8,000,000 - Rp 8,999,999	Wood		Protected well
86630	Indonesia				West Java				Near town centre/city (>25km away)	Urban	Yes	08/21/1997	23	18-34	Male	Married or cohabitating	1	3							0		0		0	College graduate	Tertiary		0		0		0	Tertiary				8000000				Rp 8,000,000 - Rp 8,999,999	Natural Gas		Branded package water
86782	Indonesia				South Sumatra				Within town centre/city	City		02/24/1975	45	45-54	Male	Married or cohabitating	2	4							0		0		0	College graduate	Tertiary		0		0		0	Tertiary				9000000				Rp 9,000,000 - Rp 9,999,999	LPG- 3 KG		Refill water
86863	Indonesia				West Java				Within town centre/city	City		01/14/1981	39	35-44	Female	Married or cohabitating	2	4							0		0		0	Post graduate	Post Graduate		0		0		0	Post Graduate				9000000				Rp 9,000,000 - Rp 9,999,999	LPG - 12 KG		Branded package water
87297	Indonesia				Jakarta				Within town centre/city	City		04/01/1997	23	18-34	Male	Single or never married	0	5							0		0		0	College graduate	Tertiary		0		0		0	Tertiary				8000000				Rp 8,000,000 - Rp 8,999,999	LPG - 12 KG		Branded package water
87623	Indonesia				West Java				Near town centre/city (>25km away)	Urban	Yes	07/27/1971	49	45-54	Female	Single or never married	0	5							0		0		0	College graduate	Tertiary		0		0		0	Tertiary				8000000				Rp 8,000,000 - Rp 8,999,999	LPG - 12 KG		Branded package water
87743	Indonesia				Jakarta				Within town centre/city	City		10/09/1967	53	45-54	Female	Married or cohabitating	2	4							0		0		0	College (<2 years)	Tertiary		0		0		0	Tertiary				8000000				Rp 8,000,000 - Rp 8,999,999	LPG- 3 KG		Protected spring
87941	Indonesia				West Java				Within town centre/city	City		09/16/1976	44	35-44	Female	Married or cohabitating	2	4							0		0		0	Post graduate	Post Graduate		0		0		0	Post Graduate				8000000				Rp 8,000,000 - Rp 8,999,999	LPG - 12 KG		Branded package water
88587	Indonesia				Bali				Within town centre/city	City		11/14/1999	21	18-34	Male	Single or never married	0	6							0		0		0	High school / Secondary school	Below Degree		0		0		0	Below Degree				8000000				Rp 8,000,000 - Rp 8,999,999	LPG- 3 KG		Tap water in meter
88617	Indonesia				Jakarta				Within town centre/city	City		09/08/1967	53	45-54	Male	Married or cohabitating	2	6							0		0		0	College (<2 years)	Tertiary		0		0		0	Tertiary				8000000				Rp 8,000,000 - Rp 8,999,999	LPG- 3 KG		Protected spring
88719	Indonesia				Jakarta				Within town centre/city	City		09/09/1967	53	45-54	Male	Married or cohabitating	2	6							0		0		0	College (<2 years)	Tertiary		0		0		0	Tertiary				8000000				Rp 8,000,000 - Rp 8,999,999	LPG- 3 KG		Protected spring
88784	Indonesia				Banten				Near town centre/city (>25km away)	Urban	Yes	10/11/1980	40	35-44	Female	Married or cohabitating	2	5							0		0		0	Post graduate	Post Graduate		0		0		0	Post Graduate				8000000				Rp 8,000,000 - Rp 8,999,999	LPG - 12 KG		Branded package water
90465	Indonesia				Jakarta				Within town centre/city	City		09/09/1967	53	45-54	Male	Married or cohabitating	2	6							0		0		0	College (<2 years)	Tertiary		0		0		0	Tertiary				8000000				Rp 8,000,000 - Rp 8,999,999	LPG- 3 KG		Protected spring
90729	Indonesia				West Java				Within town centre/city	City		09/09/1987	33	18-34	Female	Married or cohabitating	1	3							0		0		0	College graduate	Tertiary		0		0		0	Tertiary				9000000				Rp 9,000,000 - Rp 9,999,999	LPG - 12 KG		Branded package water
90774	Indonesia				South Sumatra				Within town centre/city	City		09/08/1983	37	35-44	Female	Married or cohabitating	1	3							0		0		0	College graduate	Tertiary		0		0		0	Tertiary				9000000				Rp 9,000,000 - Rp 9,999,999	LPG- 3 KG		Refill water
90932	Indonesia				East Java				Near town centre/city (>25km away)	Urban	Yes	01/22/1992	28	18-34	Female	Married or cohabitating	1	4							0		0		0	High school / Secondary school	Below Degree		0		0		0	Below Degree				8000000				Rp 8,000,000 - Rp 8,999,999	LPG- 3 KG		Branded package water
91361	Indonesia				South Sumatra				Within town centre/city	City		10/10/1983	37	35-44	Female	Married or cohabitating	1	3							0		0		0	College graduate	Tertiary		0		0		0	Tertiary				9000000				Rp 9,000,000 - Rp 9,999,999	LPG- 3 KG		Refill water
91656	Indonesia				Jakarta				Within town centre/city	City		09/09/1967	53	45-54	Male	Married or cohabitating	2	6							0		0		0	College (<2 years)	Tertiary		0		0		0	Tertiary				8000000				Rp 8,000,000 - Rp 8,999,999	LPG- 3 KG		Protected spring
92152	Indonesia				North Sumatra				Within town centre/city	City		04/06/1982	38	35-44	Female	Married or cohabitating	2	4							0		0		0	College graduate	Tertiary		0		0		0	Tertiary				8500000				Rp 8,000,000 - Rp 8,999,999	LPG - 12 KG		Branded package water
92340	Indonesia				Jakarta				Near town centre/city (>25km away)	Urban	Yes	02/06/1977	43	35-44	Female	Married or cohabitating	1	3							0		0		0	Post graduate	Post Graduate		0		0		0	Post Graduate				8500000				Rp 8,000,000 - Rp 8,999,999	LPG ? 5,5 KG / Blue Gas		Refill water
92658	Indonesia				Central Java				Village	Rural		12/09/1999	21	18-34	Female	Single or never married	0	4							0		0		0	High school / Secondary school	Below Degree		0		0		0	Below Degree				8000000				Rp 8,000,000 - Rp 8,999,999	LPG- 3 KG		Refill water
93612	Indonesia				South Sumatra				Within town centre/city	City		06/17/1991	29	18-34	Female	Married or cohabitating	1	5							0		0		0	College graduate	Tertiary		0		0		0	Tertiary				8000000				Rp 8,000,000 - Rp 8,999,999	LPG - 12 KG		Branded package water
94305	Indonesia				West Java				Within town centre/city	City		07/07/1976	44	35-44	Female	Married or cohabitating	2	4							0		0		0	Post graduate	Post Graduate		0		0		0	Post Graduate				9500000				Rp 9,000,000 - Rp 9,999,999	LPG - 12 KG		Branded package water
94309	Indonesia				Jakarta				Within town centre/city	City		05/05/1975	45	45-54	Female	Married or cohabitating	3	5							0		0		0	College graduate	Tertiary		0		0		0	Tertiary				8000000				Rp 8,000,000 - Rp 8,999,999	LPG ? 5,5 KG / Blue Gas		Tap water in meter
94451	Indonesia				Jakarta				Within town centre/city	City		08/27/1983	37	35-44	Female	Married or cohabitating	1	6							0		0		0	Post graduate	Post Graduate		0		0		0	Post Graduate				9000000				Rp 9,000,000 - Rp 9,999,999	LPG - 12 KG		Refill water
34856	Indonesia				Central Java				Within town centre/city	City		11/11/1984	36	35-44	Male	Married or cohabitating	1	5							0		0		0	College (<2 years)	Tertiary		0		0		0	Tertiary				2000000				Below Rp 5,000,000	LPG- 3 KG		Branded package water
54922	Indonesia				Central Java				Within town centre/city	City		12/25/1980	40	35-44	Male	Married or cohabitating	1	3							0		0		0	College graduate	Tertiary		0		0		0	Tertiary				5000000				Rp 5,000,000 - Rp 5,999,999	LPG - 12 KG		Branded package water
56190	Indonesia				Sulawesi				Within town centre/city	City		03/17/1991	29	18-34	Female	Married or cohabitating	2	5							0		0		0	College graduate	Tertiary		0		0		0	Tertiary				7500000				Rp 7,000,000 - Rp 7,999,999	LPG - 12 KG		Branded package water
56191	Indonesia				Central Java				Near town centre/city (>25km away)	Urban	Yes	06/24/1983	37	35-44	Male	Married or cohabitating	2	4							0		0		0	College graduate	Tertiary		0		0		0	Tertiary				5000000				Rp 5,000,000 - Rp 5,999,999	LPG - 12 KG		Artesian well / pump
56193	Indonesia				Central Java				Within town centre/city	City		05/11/1981	39	35-44	Female	Married or cohabitating	1	4							0		0		0	College (2 years)	Tertiary		0		0		0	Tertiary				5000000				Rp 5,000,000 - Rp 5,999,999	LPG - 12 KG		Branded package water
56274	Indonesia				Central Java				Within town centre/city	City		09/28/1987	33	18-34	Male	Single or never married	2	5							0		0		0	College (2 years)	Tertiary		0		0		0	Tertiary				6500000				Rp 6,000,000 - Rp 6,999,999	LPG - 12 KG		Branded package water
56297	Indonesia				Central Java				Within town centre/city	City		05/26/1994	26	18-34	Female	Married or cohabitating	2	4							0		0		0	College graduate	Tertiary		0		0		0	Tertiary				8000000				Rp 8,000,000 - Rp 8,999,999	LPG - 12 KG		Refill water
56342	Indonesia				Sulawesi				Near town centre/city (>25km away)	Urban	Yes	01/31/1993	27	18-34	Male	Single or never married	0	4							0		0		0	College graduate	Tertiary		0		0		0	Tertiary				5500000				Rp 5,000,000 - Rp 5,999,999	LPG ? 5,5 KG / Blue Gas		Branded package water
56374	Indonesia				Sulawesi				Within town centre/city	City		04/26/1994	26	18-34	Female	Married or cohabitating	3	5							0		0		0	College graduate	Tertiary		0		0		0	Tertiary				5000000				Rp 5,000,000 - Rp 5,999,999	LPG - 12 KG		Branded package water
56588	Indonesia				Sulawesi				Within town centre/city	City		11/11/1993	27	18-34	Male	Married or cohabitating	2	5							0		0		0	Post graduate	Post Graduate		0		0		0	Post Graduate				50000000				Rp 40,000,000 - Rp 59,999,999	LPG - 12 KG		Protected well
56625	Indonesia				Sulawesi				Within town centre/city	City		04/18/2001	19	18-34	Male	Single or never married	0	6							0		0		0	High school / Secondary school	Below Degree		0		0		0	Below Degree				500000000				60,000,000 and above	LPG- 3 KG		Refill water
56683	Indonesia				Sulawesi				Within town centre/city	City		09/23/1984	36	35-44	Female	Married or cohabitating	2	4							0		0		0	College graduate	Tertiary		0		0		0	Tertiary				5000000				Rp 5,000,000 - Rp 5,999,999	Electricity		Branded package water
56808	Indonesia				Sulawesi				Within town centre/city	City		11/16/1993	27	18-34	Male	Single or never married	0	7							0		0		0	College graduate	Tertiary		0		0		0	Tertiary				5000000				Rp 5,000,000 - Rp 5,999,999	LPG- 3 KG		Refill water
56834	Indonesia				Sulawesi				Within town centre/city	City		04/01/1970	50	45-54	Female	Married or cohabitating	2	4							0		0		0	College graduate	Tertiary		0		0		0	Tertiary				8000000				Rp 8,000,000 - Rp 8,999,999	LPG - 12 KG		Branded package water
57456	Indonesia				North Sumatra				Very far from town centre/city ( >40 km away)	Urban	Yes	08/05/1922	98	>65	Female	Married or cohabitating	2	4							0		0		0	College graduate	Tertiary		0		0		0	Tertiary				3500000				Below Rp 5,000,000	LPG - 12 KG		Branded package water
57562	Indonesia				North Sumatra				Within town centre/city	City		08/06/1947	73	>65	Female	Married or cohabitating	2	4							0		0		0	College graduate	Tertiary		0		0		0	Tertiary				3500000				Below Rp 5,000,000	LPG - 12 KG		Branded package water
57658	Indonesia				Jakarta				Within town centre/city	City		01/06/1981	39	35-44	Female	Married or cohabitating	3	5							0		0		0	College graduate	Tertiary		0		0		0	Tertiary				8000000				Rp 8,000,000 - Rp 8,999,999	LPG - 12 KG		Branded package water
57693	Indonesia				Sulawesi				Within town centre/city	City		09/27/1992	28	18-34	Male	Married or cohabitating	1	5							0		0		0	College graduate	Tertiary		0		0		0	Tertiary				8000000				Rp 8,000,000 - Rp 8,999,999	LPG- 3 KG		Branded package water
57843	Indonesia				East Java				Within town centre/city	City		01/06/1981	39	35-44	Female	Married or cohabitating	3	5							0		0		0	College graduate	Tertiary		0		0		0	Tertiary				8000000				Rp 8,000,000 - Rp 8,999,999	LPG - 12 KG		Branded package water
57854	Indonesia				Sulawesi				Within town centre/city	City		04/17/1979	41	35-44	Male	Married or cohabitating	3	5							0		0		0	College graduate	Tertiary		0		0		0	Tertiary				6800000				Rp 6,000,000 - Rp 6,999,999	LPG - 12 KG		Branded package water
58004	Indonesia				Sulawesi				Within town centre/city	City		05/15/1963	57	55-64	Female	Married or cohabitating	2	4							0		0		0	College graduate	Tertiary		0		0		0	Tertiary				9000000				Rp 9,000,000 - Rp 9,999,999	LPG - 12 KG		Branded package water
58010	Indonesia				Sulawesi				Within town centre/city	City		10/06/1987	33	18-34	Male	Married or cohabitating	2	5							0		0		0	Post graduate	Post Graduate		0		0		0	Post Graduate				25000000				Rp 23,000,000 - Rp 25,999,999	LPG - 12 KG		Branded package water
58031	Indonesia				Sulawesi				Within town centre/city	City		12/28/1983	37	35-44	Male	Married or cohabitating	1	5							0		0		0	High school / Secondary school	Below Degree		0		0		0	Below Degree				7000000				Rp 7,000,000 - Rp 7,999,999	LPG - 12 KG		Branded package water
58078	Indonesia				Sulawesi				Near town centre/city (>25km away)	Urban	Yes	06/13/1983	37	35-44	Female	Married or cohabitating	0	1							0		0		0	College graduate	Tertiary		0		0		0	Tertiary				6500000				Rp 6,000,000 - Rp 6,999,999	LPG - 12 KG		Branded package water
58079	Indonesia				East Java				Within town centre/city	City		01/06/1981	39	35-44	Female	Married or cohabitating	3	5							0		0		0	Post graduate	Post Graduate		0		0		0	Post Graduate				9000000				Rp 9,000,000 - Rp 9,999,999	LPG - 12 KG		Branded package water
58206	Indonesia				Sulawesi				Within town centre/city	City		10/06/1986	34	18-34	Male	Married or cohabitating	2	5							0		0		0	College graduate	Tertiary		0		0		0	Tertiary				26000000				Rp 26,000,000 - Rp 28,999,999	LPG - 12 KG		Branded package water
58236	Indonesia				East Java				Within town centre/city	City		11/22/1980	40	35-44	Female	Married or cohabitating	2	4							0		0		0	College graduate	Tertiary		0		0		0	Tertiary				8000000				Rp 8,000,000 - Rp 8,999,999	LPG - 12 KG		Branded package water
58277	Indonesia				Sulawesi				Within town centre/city	City		05/30/1962	58	55-64	Female	Married or cohabitating	3	5							0		0		0	College graduate	Tertiary		0		0		0	Tertiary				9000000				Rp 9,000,000 - Rp 9,999,999	LPG - 12 KG		Branded package water
58309	Indonesia				Sulawesi				Within town centre/city	City		12/28/1983	37	35-44	Male	Married or cohabitating	1	5							0		0		0	High school / Secondary school	Below Degree		0		0		0	Below Degree				7000000				Rp 7,000,000 - Rp 7,999,999	LPG - 12 KG		Branded package water
58315	Indonesia				Sulawesi				Village	Rural		09/09/1970	50	45-54	Female	Married or cohabitating	2	6							0		0		0	High school / Secondary school	Below Degree		0		0		0	Below Degree				10000000				Rp 10,000,000 - Rp 12,499,999	LPG- 3 KG		Protected well
59058	France							Occitanie & Nouvelle Aquitaine				06/21/1966	54	45-54	Female	Married or cohabitating	0	2							0		0		0		0		0		0	High School (lycée)	Below Degree	Below Degree							700
59352	France							Bretagne & Centre - Val de Loire & Normandie & Pays de la Loire				06/27/1985	35	35-44	Female	Married or cohabitating	1	3							0		0		0		0		0		0	University (Université)	Tertiary	Tertiary							800
59622	France							lle-de-France				07/27/1987	33	18-34	Female	Married but not living together	0	1							0		0		0		0		0		0	Middle School (collège)	Below Degree	Below Degree							900
59779	France							Bourgogne- Franche-Comté & Grand Est & Hauts-de-France				09/30/1999	21	18-34	Female	Single or never married	0	1							0		0		0		0		0		0	University (Université)	Tertiary	Tertiary							200
59830	France							Provence-Alpes-Cote d'Azur & Auvergne-Rhone-Alpes & Corse				10/03/1957	63	55-64	Female	Separated, divorced, widowed	2	1							0		0		0		0		0		0	High School (lycée)	Below Degree	Below Degree							710
60117	Japan						Okinawa		Village	Rural		09/09/1989	31	18-34	Female	Married or cohabitating	1	3							0		0		0		0		0	High school / Secondary school	Below Degree		0	Below Degree						240000
60401	France							Bourgogne- Franche-Comté & Grand Est & Hauts-de-France				09/03/2001	19	18-34	Female	Single or never married	0	2							0		0		0		0		0		0	High School (lycée)	Below Degree	Below Degree							700
60680	France							Bourgogne- Franche-Comté & Grand Est & Hauts-de-France				07/26/1973	47	45-54	Male	Separated, divorced, widowed	2	1							0		0		0		0		0		0	University (Université)	Tertiary	Tertiary							515
60681	France							Occitanie & Nouvelle Aquitaine				01/05/1989	31	18-34	Male	Single or never married	0	3							0		0		0		0		0		0	High School (lycée)	Below Degree	Below Degree							100
61499	France							lle-de-France				08/22/1948	72	>65	Female	Separated, divorced, widowed	3	1							0		0		0		0		0		0	University (Université)	Tertiary	Tertiary							600
61649	France							Provence-Alpes-Cote d'Azur & Auvergne-Rhone-Alpes & Corse				04/16/1992	28	18-34	Male	Single or never married	0	2							0		0		0		0		0		0	University (Université)	Tertiary	Tertiary							492
61706	France							Provence-Alpes-Cote d'Azur & Auvergne-Rhone-Alpes & Corse				12/17/1966	54	45-54	Female	Separated, divorced, widowed	0	1							0		0		0		0		0		0	High School (lycée)	Below Degree	Below Degree							950
63155	Japan						Okinawa		Near town centre/city (>25km away)	Urban	Yes	09/23/1970	50	45-54	Female	Separated, divorced, widowed	2	2							0		0		0		0		0	High school / Secondary school	Below Degree		0	Below Degree						100000
15777	Indonesia				Jakarta				Within town centre/city	City		08/26/1963	57	55-64	Female	Married or cohabitating	1	4							0		0		0	College graduate	Tertiary		0		0		0	Tertiary				6000000				Rp 6,000,000 - Rp 6,999,999	LPG - 12 KG		Branded package water
18599	France							Bretagne & Centre - Val de Loire & Normandie & Pays de la Loire				01/08/1975	45	45-54	Male	Married or cohabitating	2	4							0		0		0		0		0		0	Post Graduate	Post Graduate	Post Graduate							5000
19454	France							Occitanie & Nouvelle Aquitaine				12/04/1976	44	35-44	Male	Single or never married	0	1							0		0		0		0		0		0	High School (lycée)	Below Degree	Below Degree							550
19516	France							Bretagne & Centre - Val de Loire & Normandie & Pays de la Loire				09/20/1980	40	35-44	Male	Married or cohabitating	2	4							0		0		0		0		0		0	Post Graduate	Post Graduate	Post Graduate							5000
19853	Indonesia				South Sumatra				Near town centre/city (>25km away)	Urban	Yes	03/10/1960	60	55-64	Male	Married or cohabitating	1	6							0		0		0	College (<2 years)	Tertiary		0		0		0	Tertiary				4000000				Below Rp 5,000,000	LPG- 3 KG		Refill water
21185	China					Chengdu			Within town centre/city	City		11/15/1991	29	18-34	Female	Married or cohabitating	2	4							0		0		0		0	University / College	Tertiary		0		0	Tertiary					12000
21819	France							lle-de-France				09/05/1999	21	18-34	Male	Single or never married	0	2							0		0		0		0		0		0	Post Graduate	Post Graduate	Post Graduate							1200
23446	Indonesia				East Java				Near town centre/city (>25km away)	Urban	Yes	04/19/1999	21	18-34	Male	Single or never married	1	5							0		0		0	High school / Secondary school	Below Degree		0		0		0	Below Degree				570000				Below Rp 5,000,000	LPG ? 5,5 KG / Blue Gas		Refill water
24918	Indonesia				Jakarta				Within town centre/city	City		04/11/1989	31	18-34	Male	Married or cohabitating	1	4							0		0		0	College graduate	Tertiary		0		0		0	Tertiary				6200000				Rp 6,000,000 - Rp 6,999,999	LPG - 12 KG		Refill water
25581	Indonesia				Central Java				Near town centre/city (>25km away)	Urban	Yes	09/10/1999	21	18-34	Male	Single or never married	0	4							0		0		0	High school / Secondary school	Below Degree		0		0		0	Below Degree				7000000				Rp 7,000,000 - Rp 7,999,999	Electricity		Protected well
25694	France							Bretagne & Centre - Val de Loire & Normandie & Pays de la Loire				04/21/1953	67	>65	Female	Separated, divorced, widowed	0	1							0		0		0		0		0		0	High School (lycée)	Below Degree	Below Degree							1800
26766	France							Occitanie & Nouvelle Aquitaine				09/21/1961	59	55-64	Female	Married or cohabitating	1	2							0		0		0		0		0		0	High School (lycée)	Below Degree	Below Degree							6000
26799	China					Beijing			Within town centre/city	City		02/26/1999	21	18-34	Male	Single or never married	0	4							0		0		0		0	University / College	Tertiary		0		0	Tertiary					30000
30956	Indonesia				Central Java				Near town centre/city (>25km away)	Urban	Yes	12/15/2000	20	18-34	Male	Single or never married	0	4							0		0		0	High school / Secondary school	Below Degree		0		0		0	Below Degree				1300000				Below Rp 5,000,000	LPG ? 5,5 KG / Blue Gas		Refill water
30984	France							Bourgogne- Franche-Comté & Grand Est & Hauts-de-France				04/05/1961	59	55-64	Female	Married or cohabitating	1	2							0		0		0		0		0		0	High School (lycée)	Below Degree	Below Degree							2000
31389	Indonesia				Jakarta				Within town centre/city	City		10/09/1955	65	>65	Female	Married or cohabitating	2	4							0		0		0	College graduate	Tertiary		0		0		0	Tertiary				4000000				Below Rp 5,000,000	LPG - 12 KG		Branded package water
33886	China					Xiamen			Within town centre/city	City		10/30/1990	30	18-34	Female	Married or cohabitating	1	3							0		0		0		0	Post Graduate	Post Graduate		0		0	Post Graduate					14999
38745	France							Bretagne & Centre - Val de Loire & Normandie & Pays de la Loire				08/30/1939	81	>65	Female	Married or cohabitating	2	2							0		0		0		0		0		0	High School (lycée)	Below Degree	Below Degree							900
39776	Japan						Kanto		Near town centre/city (>25km away)	Urban	Yes	12/14/1967	53	45-54	Male	Married or cohabitating	2	4							0		0		0		0		0	College graduate	Tertiary		0	Tertiary						550000
43231	Indonesia				East Java				Near town centre/city (>25km away)	Urban	Yes	05/07/1964	56	55-64	Male	Married or cohabitating	4	5							0		0		0	College graduate	Tertiary		0		0		0	Tertiary				7000000				Rp 7,000,000 - Rp 7,999,999	LPG - 12 KG		Refill water
47722	Indonesia				East Java				Within town centre/city	City		06/26/1993	27	18-34	Male	Single or never married	0	5							0		0		0	College graduate	Tertiary		0		0		0	Tertiary				5000000				Rp 5,000,000 - Rp 5,999,999	LPG- 3 KG		Protected well
47930	Indonesia				Central Java				Village	Rural		02/28/1995	25	18-34	Female	Single or never married	0	5							0		0		0	College (2 years)	Tertiary		0		0		0	Tertiary				20000000				Rp 20,000,000 - Rp 22,999,999	Electricity		Tap water in meter
50142	China					Shenzhen			Very far from town centre/city ( >40 km away)	Urban	No	04/17/1969	51	45-54	Female	Married or cohabitating	1	3							0		0		0		0	Senior High School / Vocational School	Below Degree		0		0	Below Degree					14500
51697	Indonesia				South Sumatra				Within town centre/city	City		03/07/1966	54	45-54	Female	Married or cohabitating	2	5							0		0		0	College (<2 years)	Tertiary		0		0		0	Tertiary				6000000				Rp 6,000,000 - Rp 6,999,999	LPG - 12 KG		Branded package water
64358	Indonesia				Jakarta				Within town centre/city	City		01/01/2001	19	18-34	Female	Single or never married	0	5							0		0		0	College (2 years)	Tertiary		0		0		0	Tertiary				20000000				Rp 20,000,000 - Rp 22,999,999	LPG- 3 KG		Refill water
68929	Indonesia				Banten				Village	Rural		02/01/1990	30	18-34	Female	Separated, divorced, widowed	1	2							0		0		0	High school / Secondary school	Below Degree		0		0		0	Below Degree				40000000				Rp 40,000,000 - Rp 59,999,999	LPG- 3 KG		Refill water
69532	Indonesia				West Java				Near town centre/city (>25km away)	Urban	Yes	10/07/1993	27	18-34	Male	Married or cohabitating	0	1							0		0		0	College graduate	Tertiary		0		0		0	Tertiary				6000000				Rp 6,000,000 - Rp 6,999,999	LPG- 3 KG		Tap water in meter
70470	Indonesia				West Java				Within town centre/city	City		04/25/1996	24	18-34	Male	Single or never married	0	3							0		0		0	High school / Secondary school	Below Degree		0		0		0	Below Degree				10000000				Rp 10,000,000 - Rp 12,499,999	LPG- 3 KG		Protected well
71661	Indonesia				South Sumatra				Village	Rural		08/17/1981	39	35-44	Female	Single or never married	0	4							0		0		0	High school / Secondary school	Below Degree		0		0		0	Below Degree				20000000				Rp 20,000,000 - Rp 22,999,999	Electricity		Refill water
71735	Indonesia				Jakarta				Near town centre/city (>25km away)	Urban	Yes	10/08/1995	25	18-34	Male	Single or never married	2	3							0		0		0	High school / Secondary school	Below Degree		0		0		0	Below Degree				8000000				Rp 8,000,000 - Rp 8,999,999	LPG - 12 KG		Refill water
72375	Indonesia				Borneo				Near town centre/city (>25km away)	Urban	No	06/04/1995	25	18-34	Female	Married or cohabitating	2	6							0		0		0	College graduate	Tertiary		0		0		0	Tertiary				50000000				Rp 40,000,000 - Rp 59,999,999	Electricity		Branded package water
73031	Indonesia				East Java				Near town centre/city (>25km away)	Urban	Yes	08/07/1990	30	18-34	Male	Married or cohabitating	3	5							0		0		0	College graduate	Tertiary		0		0		0	Tertiary				10000000				Rp 10,000,000 - Rp 12,499,999	LPG - 12 KG		Branded package water
75839	Indonesia				Banten				Near town centre/city (>25km away)	Urban	Yes	10/02/2000	20	18-34	Male	Single or never married	0	3							0		0		0	Grade / Elementary / Junior High school	Below Degree		0		0		0	Below Degree				20000000				Rp 20,000,000 - Rp 22,999,999	LPG- 3 KG		Refill water
76722	Indonesia				West Java				Near town centre/city (>25km away)	Urban	No	02/02/1985	35	35-44	Female	Married or cohabitating	1	3							0		0		0	College graduate	Tertiary		0		0		0	Tertiary				5000000				Rp 5,000,000 - Rp 5,999,999	LPG- 3 KG		Refill water
87176	Indonesia				Jakarta				Very far from town centre/city ( >40 km away)	Urban	No	02/04/1958	62	55-64	Female	Married or cohabitating	1	3							0		0		0	High school / Secondary school	Below Degree		0		0		0	Below Degree				8000000				Rp 8,000,000 - Rp 8,999,999	Wood		Protected well
14914	Indonesia				West Java				Near town centre/city (>25km away)	Urban	Yes	01/01/1996	24	18-34	Female	Single or never married	0	5							0		0		0	High school / Secondary school	Below Degree		0		0		0	Below Degree				100000				Below Rp 5,000,000	Kerosene		Protected spring
18998	France							Bretagne & Centre - Val de Loire & Normandie & Pays de la Loire				11/26/1992	28	18-34	Male	Single or never married	0	1							0		0		0		0		0		0	Post Graduate	Post Graduate	Post Graduate							2300
21805	France							lle-de-France				03/02/1942	78	>65	Male	Single or never married	2	4							0		0		0		0		0		0	University (Université)	Tertiary	Tertiary							30000
22938	Japan						Hokkaido		Within town centre/city	City		01/10/1986	34	18-34	Male	Married or cohabitating	2	4							0		0		0		0		0	Post Graduate	Post Graduate		0	Post Graduate						4500000
23318	Indonesia				East Java				Near town centre/city (>25km away)	Urban	Yes	01/15/1995	25	18-34	Female	Single or never married	0	3							0		0		0	College graduate	Tertiary		0		0		0	Tertiary				1500000				Below Rp 5,000,000	Wood		Artesian well / pump
25364	Indonesia				Borneo				Within town centre/city	City		09/16/1990	30	18-34	Male	Single or never married	0	3							0		0		0	College graduate	Tertiary		0		0		0	Tertiary				1200000				Below Rp 5,000,000	LPG ? 5,5 KG / Blue Gas		Refill water
31384	Indonesia				Jakarta				Within town centre/city	City		01/14/1953	67	>65	Female	Married or cohabitating	2	4							0		0		0	College graduate	Tertiary		0		0		0	Tertiary				4000000				Below Rp 5,000,000	LPG - 12 KG		Branded package water
31926	France							lle-de-France				04/23/1956	64	55-64	Female	Separated, divorced, widowed	3	1							0		0		0		0		0		0	High School (lycée)	Below Degree	Below Degree							500
32037	France							lle-de-France				05/29/1973	47	45-54	Female	Separated, divorced, widowed	4	3							0		0		0		0		0		0	High School (lycée)	Below Degree	Below Degree							750
32972	Indonesia				Jakarta				Within town centre/city	City		10/09/1955	65	>65	Female	Married or cohabitating	2	4							0		0		0	College graduate	Tertiary		0		0		0	Tertiary				4000000				Below Rp 5,000,000	LPG - 12 KG		Branded package water
33539	Indonesia				Jakarta				Within town centre/city	City		03/06/1984	36	35-44	Male	Single or never married	0	4							0		0		0	College graduate	Tertiary		0		0		0	Tertiary				5000000				Rp 5,000,000 - Rp 5,999,999	LPG - 12 KG		Branded package water
34604	France							Provence-Alpes-Cote d'Azur & Auvergne-Rhone-Alpes & Corse				07/14/1993	27	18-34	Female	Married or cohabitating	1	1							0		0		0		0		0		0	High School (lycée)	Below Degree	Below Degree							600
37518	China					Chengdu			Very far from town centre/city ( >40 km away)	Urban	No	04/13/1953	67	>65	Female	Married or cohabitating	2	2							0		0		0		0	Junior Middle School	Below Degree		0		0	Below Degree					3800
39247	France							Provence-Alpes-Cote d'Azur & Auvergne-Rhone-Alpes & Corse				01/15/1991	29	18-34	Female	Separated, divorced, widowed	1	1							0		0		0		0		0		0	Post Graduate	Post Graduate	Post Graduate							700
41796	Indonesia				West Java				Near town centre/city (>25km away)	Urban	Yes	01/22/1999	21	18-34	Female	Single or never married	0	4							0		0		0	High school / Secondary school	Below Degree		0		0		0	Below Degree				5000000				Rp 5,000,000 - Rp 5,999,999	LPG- 3 KG		Refill water
57260	Indonesia				Sulawesi				Within town centre/city	City		11/11/1950	70	>65	Female	Married or cohabitating	2	4							0		0		0	College graduate	Tertiary		0		0		0	Tertiary				1000000				Below Rp 5,000,000	LPG - 12 KG		Branded package water
75460	Indonesia				West Java				Near town centre/city (>25km away)	Urban	Yes	01/22/1999	21	18-34	Male	Single or never married	1	4							0		0		0	High school / Secondary school	Below Degree		0		0		0	Below Degree				5000000				Rp 5,000,000 - Rp 5,999,999	LPG- 3 KG		Refill water
76990	Indonesia				Sulawesi				Near town centre/city (>25km away)	Urban	Yes	02/11/1999	21	18-34	Male	Single or never married	0	5							0		0		0	High school / Secondary school	Below Degree		0		0		0	Below Degree				10000000				Rp 10,000,000 - Rp 12,499,999	Electricity		Branded package water
77693	Indonesia				South Sumatra				Within town centre/city	City		01/01/1989	31	18-34	Female	Single or never married	0	6							0		0		0	College graduate	Tertiary		0		0		0	Tertiary				5000000				Rp 5,000,000 - Rp 5,999,999	LPG - 12 KG		Refill water
14728	Japan						Kansai		Within town centre/city	City		03/30/1951	69	>65	Male	Separated, divorced, widowed	1	1							0		0		0		0		0	High school / Secondary school	Below Degree		0	Below Degree						105000
15525	Japan						Kansai		Near town centre/city (>25km away)	Urban	No	01/20/1981	39	35-44	Female	Single or never married	0	2							0		0		0		0		0	High school / Secondary school	Below Degree		0	Below Degree						250000
17952	Indonesia				North Sumatra				Within town centre/city	City		12/11/1960	60	55-64	Female	Married or cohabitating	2	4							0		0		0	College graduate	Tertiary		0		0		0	Tertiary				500000000				60,000,000 and above	LPG - 12 KG		Branded package water
18367	France							lle-de-France				04/24/1971	49	45-54	Male	Married or cohabitating	2	4							0		0		0		0		0		0	High School (lycée)	Below Degree	Below Degree							4200
18457	China					Chengdu			Within town centre/city	City		07/16/1998	22	18-34	Male	Married or cohabitating	2	5							0		0		0		0	Post Graduate	Post Graduate		0		0	Post Graduate					200000
18595	France							Bourgogne- Franche-Comté & Grand Est & Hauts-de-France				07/25/1978	42	35-44	Male	Separated, divorced, widowed	1	1							0		0		0		0		0		0	High School (lycée)	Below Degree	Below Degree							2000
19559	France							lle-de-France				01/05/1994	26	18-34	Male	Married or cohabitating	0	1							0		0		0		0		0		0	Post Graduate	Post Graduate	Post Graduate							2000
20787	China					Shanghai			Within town centre/city	City		04/11/1975	45	45-54	Male	Married or cohabitating	2	6							0		0		0		0	University / College	Tertiary		0		0	Tertiary					7000
21801	France							Bretagne & Centre - Val de Loire & Normandie & Pays de la Loire				01/03/1983	37	35-44	Male	Single or never married	1	1							0		0		0		0		0		0	High School (lycée)	Below Degree	Below Degree							1346
22789	Japan						Kanto		Near town centre/city (>25km away)	Urban	Yes	12/08/1995	25	18-34	Female	Decline to answer	0	1							0		0		0		0		0	Post Graduate	Post Graduate		0	Post Graduate						350
23257	China					Beijing			Very far from town centre/city ( >40 km away)	Urban	No	04/02/1999	21	18-34	Male	Single or never married	0	3							0		0		0		0	University / College	Tertiary		0		0	Tertiary					4055
23563	Hong Kong			New Territories					Near town centre/city (>25km away)	Urban	Yes	08/05/1980	40	35-44	Female	Single or never married	0	2					Two		0		0	Associate Degree	Tertiary		0		0		0		0	Tertiary			15000
23802	China					Shanghai			Very far from town centre/city ( >40 km away)	Urban	Yes	02/17/1973	47	45-54	Male	Married or cohabitating	1	3							0		0		0		0	Senior High School / Vocational School	Below Degree		0		0	Below Degree					20000
23831	Japan						Kanto		Within town centre/city	City		07/20/1955	65	>65	Male	Married or cohabitating	0	2							0		0		0		0		0	High school / Secondary school	Below Degree		0	Below Degree						250000
24115	Japan						Kansai		Within town centre/city	City		03/17/1965	55	55-64	Male	Married or cohabitating	1	3							0		0		0		0		0	College graduate	Tertiary		0	Tertiary						600000
25189	China					Beijing			Within town centre/city	City		12/21/2000	20	18-34	Male	Single or never married	0	4							0		0		0		0	University / College	Tertiary		0		0	Tertiary					500000
25302	Indonesia				South Sumatra				Near town centre/city (>25km away)	Urban	Yes	12/31/1993	27	18-34	Male	Single or never married	0	5							0		0		0	High school / Secondary school	Below Degree		0		0		0	Below Degree				16000000				Rp 15,000,000 - Rp 16,999,999	LPG- 3 KG		Refill water
28210	China					Beijing			Within town centre/city	City		01/09/2000	20	18-34	Male	Decline to answer	1	3							0		0		0		0	Post Graduate	Post Graduate		0		0	Post Graduate					250000
28270	Indonesia				Central Java				Village	Rural		05/14/1976	44	35-44	Male	Single or never married	0	2							0		0		0	Grade / Elementary / Junior High school	Below Degree		0		0		0	Below Degree				2000000				Below Rp 5,000,000	LPG- 3 KG		Tap water in meter
29049	Indonesia				East Java				Near town centre/city (>25km away)	Urban	Yes	04/06/1978	42	35-44	Male	Married or cohabitating	1	5							0		0		0	High school / Secondary school	Below Degree		0		0		0	Below Degree				100000				Below Rp 5,000,000	LPG- 3 KG		Refill water
31065	Indonesia				Borneo				Within town centre/city	City		01/16/1995	25	18-34	Male	Married or cohabitating	1	8							0		0		0	High school / Secondary school	Below Degree		0		0		0	Below Degree				500				Below Rp 5,000,000	Electricity		Refill water
31599	France							Bourgogne- Franche-Comté & Grand Est & Hauts-de-France				10/30/1984	36	35-44	Male	Single or never married	0	1							0		0		0		0		0		0	High School (lycée)	Below Degree	Below Degree							800
33057	China					Chengdu			Within town centre/city	City		04/10/1975	45	45-54	Female	Married or cohabitating	1	3							0		0		0		0	University / College	Tertiary		0		0	Tertiary					15000
33058	Indonesia				Jakarta				Within town centre/city	City		12/12/1955	65	>65	Female	Married or cohabitating	2	4							0		0		0	College graduate	Tertiary		0		0		0	Tertiary				4000000				Below Rp 5,000,000	LPG - 12 KG		Branded package water
33065	China					Chengdu			Within town centre/city	City		08/08/1988	32	18-34	Male	Married or cohabitating	2	3							0		0		0		0	University / College	Tertiary		0		0	Tertiary					50000
33308	China					Shenzhen			Within town centre/city	City		08/06/1993	27	18-34	Female	Single or never married	0	2							0		0		0		0	Post Graduate	Post Graduate		0		0	Post Graduate					8700
34853	Indonesia				West Java				Near town centre/city (>25km away)	Urban	Yes	01/26/1975	45	45-54	Female	Married or cohabitating	2	4							0		0		0	College graduate	Tertiary		0		0		0	Tertiary				5000000				Rp 5,000,000 - Rp 5,999,999	LPG - 12 KG		Artesian well / pump
36186	Japan						Chubu		Near town centre/city (>25km away)	Urban	Yes	08/28/1970	50	45-54	Female	Separated, divorced, widowed	0	4							0		0		0		0		0	College graduate	Tertiary		0	Tertiary						600000
41480	Indonesia				West Java				Within town centre/city	City		10/01/1988	32	18-34	Female	Single or never married	0	3							0		0		0	College graduate	Tertiary		0		0		0	Tertiary				8000000				Rp 8,000,000 - Rp 8,999,999	LPG - 12 KG		Branded package water
47890	Indonesia				Borneo				Within town centre/city	City		10/16/1969	51	45-54	Female	Married or cohabitating	3	5							0		0		0	College graduate	Tertiary		0		0		0	Tertiary				7000000				Rp 7,000,000 - Rp 7,999,999	LPG - 12 KG		Branded package water
51690	China					Xi'An			Within town centre/city	City		02/04/1998	22	18-34	Female	Single or never married	0	3							0		0		0		0	University / College	Tertiary		0		0	Tertiary					15000
54160	Indonesia				Central Java				Within town centre/city	City		01/05/1971	49	45-54	Male	Married or cohabitating	2	4							0		0		0	College graduate	Tertiary		0		0		0	Tertiary				5000000				Rp 5,000,000 - Rp 5,999,999	LPG - 12 KG		Tap water in meter
56909	Hong Kong			Kowloon					Within town centre/city	City		01/10/1995	25	18-34	Male	Single or never married	0	5					Three		0		0	Associate Degree	Tertiary		0		0		0		0	Tertiary			13000
57274	Indonesia				North Sumatra				Within town centre/city	City		12/11/1950	70	>65	Female	Married or cohabitating	2	4							0		0		0	College graduate	Tertiary		0		0		0	Tertiary				3500000				Below Rp 5,000,000	LPG - 12 KG		Branded package water
57306	Indonesia				Sulawesi				Within town centre/city	City		12/11/1960	60	55-64	Female	Married or cohabitating	2	4							0		0		0	College graduate	Tertiary		0		0		0	Tertiary				3500000				Below Rp 5,000,000	LPG - 12 KG		Branded package water
57505	Indonesia				North Sumatra				Within town centre/city	City		12/11/1940	80	>65	Female	Married or cohabitating	2	4							0		0		0	College graduate	Tertiary		0		0		0	Tertiary				3500000				Below Rp 5,000,000	LPG - 12 KG		Branded package water
59092	France							lle-de-France				01/29/1990	30	18-34	Female	Married or cohabitating	2	1							0		0		0		0		0		0	Post Graduate	Post Graduate	Post Graduate							300
4418	Malaysia		South: (Melaka, Johor)						Near town centre/city (>25km away)	Urban	No	04/01/1996	24	18-34	Female	Married or cohabitating	1	3		Malay					0	High school / Secondary school	Below Degree		0		0		0		0		0	Below Degree		3500
61358	Malaysia		South: (Melaka, Johor)						Within town centre/city	City		03/04/1964	56	55-64	Female	Married or cohabitating	7	4		Malay					0	High school / Secondary school	Below Degree		0		0		0		0		0	Below Degree		10000
70355	Indonesia				North Sumatra				Within town centre/city	City		12/11/2000	20	18-34	Female	Married or cohabitating	2	4							0		0		0	College graduate	Tertiary		0		0		0	Tertiary				15000000				Rp 15,000,000 - Rp 16,999,999	LPG - 12 KG		Branded package water
73995	Indonesia				Jakarta				Within town centre/city	City		02/05/1957	63	55-64	Male	Single or never married	2	6							0		0		0	Post graduate	Post Graduate		0		0		0	Post Graduate				12000000				Rp 10,000,000 - Rp 12,499,999	LPG- 3 KG		Refill water
76476	Indonesia				Sulawesi				Within town centre/city	City		09/17/1965	55	55-64	Female	Married or cohabitating	2	4							0		0		0	College graduate	Tertiary		0		0		0	Tertiary				6000000				Rp 6,000,000 - Rp 6,999,999	LPG- 3 KG		Branded package water
77599	Indonesia				East Java				Within town centre/city	City		01/08/2001	19	18-34	Female	Single or never married	0	4							0		0		0	Decline to answer	Decline to answer		0		0		0	Below Degree				7000000				Rp 7,000,000 - Rp 7,999,999	Electricity		Refill water
78930	Indonesia				Jakarta				Within town centre/city	City		07/17/1997	23	18-34	Male	Single or never married	0	4							0		0		0	College graduate	Tertiary		0		0		0	Tertiary				50000000				Rp 40,000,000 - Rp 59,999,999	LPG - 12 KG		Branded package water
79948	Indonesia				West Java				Near town centre/city (>25km away)	Urban	Yes	05/15/1985	35	35-44	Male	Married or cohabitating	2	4							0		0		0	College graduate	Tertiary		0		0		0	Tertiary				25000000				Rp 23,000,000 - Rp 25,999,999	LPG - 12 KG		Refill water
90701	Indonesia				Jakarta				Within town centre/city	City		02/05/1981	39	35-44	Female	Married or cohabitating	2	4							0		0		0	College graduate	Tertiary		0		0		0	Tertiary				8500000				Rp 8,000,000 - Rp 8,999,999	Electricity		Branded package water
91038	Indonesia				Sulawesi				Within town centre/city	City		02/02/1973	47	45-54	Female	Married or cohabitating	2	4							0		0		0	College graduate	Tertiary		0		0		0	Tertiary				8500000				Rp 8,000,000 - Rp 8,999,999	Electricity		Branded package water
91126	Indonesia				Sulawesi				Within town centre/city	City		02/17/1978	42	35-44	Female	Married or cohabitating	2	4							0		0		0	College graduate	Tertiary		0		0		0	Tertiary				8500000				Rp 8,000,000 - Rp 8,999,999	Electricity		Branded package water
91159	Indonesia				Sulawesi				Within town centre/city	City		04/02/1955	65	>65	Female	Married or cohabitating	2	4							0		0		0	College graduate	Tertiary		0		0		0	Tertiary				8500000				Rp 8,000,000 - Rp 8,999,999	Electricity		Branded package water
91307	Indonesia				Central Java				Village	Rural		02/12/1976	44	35-44	Female	Married or cohabitating	2	6							0		0		0	College (2 years)	Tertiary		0		0		0	Tertiary				8000000				Rp 8,000,000 - Rp 8,999,999	LPG - 12 KG		Branded package water
3424	France							Bourgogne- Franche-Comté & Grand Est & Hauts-de-France				02/18/2000	20	18-34	Male	Single or never married	0	4							0		0		0		0		0		0	High School (lycée)	Below Degree	Below Degree							15000
4343	France							Bourgogne- Franche-Comté & Grand Est & Hauts-de-France				12/17/1990	30	18-34	Female	Single or never married	1	2							0		0		0		0		0		0	High School (lycée)	Below Degree	Below Degree							10000
4767	France							Bourgogne- Franche-Comté & Grand Est & Hauts-de-France				06/02/1991	29	18-34	Female	Single or never married	2	2							0		0		0		0		0		0	High School (lycée)	Below Degree	Below Degree							705
5179	France							Bretagne & Centre - Val de Loire & Normandie & Pays de la Loire				02/02/1995	25	18-34	Female	Single or never married	0	1							0		0		0		0		0		0	Post Graduate	Post Graduate	Post Graduate							1600
5692	Japan						Kanto		Near town centre/city (>25km away)	Urban	Yes	10/01/1992	28	18-34	Female	Single or never married	0	3							0		0		0		0		0	College graduate	Tertiary		0	Tertiary						50000000
6177	Japan						Kanto		Within town centre/city	City		02/02/1994	26	18-34	Male	Single or never married	0	1							0		0		0		0		0	College graduate	Tertiary		0	Tertiary						1000000
6369	China					Shanghai			Within town centre/city	City		02/07/1968	52	45-54	Female	Married or cohabitating	2	5							0		0		0		0	University / College	Tertiary		0		0	Tertiary					9000
9495	Japan						Kansai		Near town centre/city (>25km away)	Urban	Yes	05/20/1951	69	>65	Female	Separated, divorced, widowed	0	1							0		0		0		0		0	College graduate	Tertiary		0	Tertiary						150000
9990	Indonesia				Borneo				Village	Rural		01/08/1999	21	18-34	Female	Single or never married	0	4							0		0		0	High school / Secondary school	Below Degree		0		0		0	Below Degree				2800000				Below Rp 5,000,000	Kerosene		Refill water
10486	France							Bourgogne- Franche-Comté & Grand Est & Hauts-de-France				07/05/1976	44	35-44	Female	Married or cohabitating	0	2							0		0		0		0		0		0	High School (lycée)	Below Degree	Below Degree							2000
10793	Japan						Kyushu		Within town centre/city	City		01/13/1995	25	18-34	Female	Married or cohabitating	1	3							0		0		0		0		0	Post Graduate	Post Graduate		0	Post Graduate						1900000
12306	Japan						Shikoku		Within town centre/city	City		10/07/1950	70	>65	Male	Married or cohabitating	2	2							0		0		0		0		0	College graduate	Tertiary		0	Tertiary						250000
12783	France							Bourgogne- Franche-Comté & Grand Est & Hauts-de-France				06/11/1963	57	55-64	Male	Married or cohabitating	0	2							0		0		0		0		0		0	High School (lycée)	Below Degree	Below Degree							1500
1124	Indonesia				East Java				Village	Rural		01/13/1959	61	55-64	Male	Separated, divorced, widowed	3	1							0		0		0	High school / Secondary school	Below Degree		0		0		0	Below Degree				1500000				Below Rp 5,000,000	LPG- 3 KG		Tap water in meter
1777	Indonesia				Jakarta				Near town centre/city (>25km away)	Urban	Yes	04/28/1971	49	45-54	Male	Married or cohabitating	1	3							0		0		0	Post graduate	Post Graduate		0		0		0	Post Graduate				7500000				Rp 7,000,000 - Rp 7,999,999	LPG - 12 KG		Branded package water
1887	China					Shanghai			Within town centre/city	City		10/18/1984	36	35-44	Female	Single or never married	0	3							0		0		0		0	Post Graduate	Post Graduate		0		0	Post Graduate					16000
2090	China					Shanghai			Within town centre/city	City		01/17/1974	46	45-54	Male	Married or cohabitating	1	3							0		0		0		0	University / College	Tertiary		0		0	Tertiary					6000
2452	China					Chengdu			Within town centre/city	City		09/13/1986	34	18-34	Female	Married or cohabitating	1	3							0		0		0		0	University / College	Tertiary		0		0	Tertiary					15000
2483	China					Beijing			Within town centre/city	City		02/22/1990	30	18-34	Female	Married or cohabitating	2	5							0		0		0		0	University / College	Tertiary		0		0	Tertiary					45000
2505	France							Bourgogne- Franche-Comté & Grand Est & Hauts-de-France				09/13/1986	34	18-34	Female	Married or cohabitating	2	4							0		0		0		0		0		0	University (Université)	Tertiary	Tertiary							3000
2610	France							lle-de-France				09/05/1954	66	>65	Female	Separated, divorced, widowed	0	1							0		0		0		0		0		0	High School (lycée)	Below Degree	Below Degree							3002
2846	Hong Kong			New Territories					Near town centre/city (>25km away)	Urban	Yes	02/05/1955	65	>65	Male	Married or cohabitating	0	2					Two		0		0	Post Graduate	Post Graduate		0		0		0		0	Post Graduate			45000
2919	China					Chengdu			Within town centre/city	City		05/09/1975	45	45-54	Male	Married or cohabitating	1	3							0		0		0		0	University / College	Tertiary		0		0	Tertiary					10000
2932	China					Shanghai			Within town centre/city	City		06/06/1991	29	18-34	Male	Married or cohabitating	1	3							0		0		0		0	University / College	Tertiary		0		0	Tertiary					20000
2993	France							Provence-Alpes-Cote d'Azur & Auvergne-Rhone-Alpes & Corse				04/16/1989	31	18-34	Female	Married or cohabitating	0	2							0		0		0		0		0		0	University (Université)	Tertiary	Tertiary							36000
3070	Hong Kong			Hong Kong Island					Within town centre/city	City		01/18/1972	48	45-54	Female	Single or never married	0	2					Two		0		0	Degree / Bachelor's degree	Tertiary		0		0		0		0	Tertiary			25000
3094	China					Shanghai			Within town centre/city	City		07/12/1982	38	35-44	Female	Married or cohabitating	2	6							0		0		0		0	University / College	Tertiary		0		0	Tertiary					10000
3123	Japan						Kyushu		Near town centre/city (>25km away)	Urban	Yes	07/27/1968	52	45-54	Female	Married or cohabitating	2	3							0		0		0		0		0	High school / Secondary school	Below Degree		0	Below Degree						320000
3132	France							lle-de-France				02/11/1988	32	18-34	Male	Married or cohabitating	1	3							0		0		0		0		0		0	University (Université)	Tertiary	Tertiary							49500
3142	France							Occitanie & Nouvelle Aquitaine				02/03/2000	20	18-34	Female	Single or never married	0	5							0		0		0		0		0		0	High School (lycée)	Below Degree	Below Degree							2000
3258	France							Occitanie & Nouvelle Aquitaine				12/16/1973	47	45-54	Female	Single or never married	0	1							0		0		0		0		0		0	Middle School (collège)	Below Degree	Below Degree							312
3396	France							Bretagne & Centre - Val de Loire & Normandie & Pays de la Loire				09/29/1953	67	>65	Female	Separated, divorced, widowed	1	1							0		0		0		0		0		0	Post Graduate	Post Graduate	Post Graduate							26000
3505	France							Bretagne & Centre - Val de Loire & Normandie & Pays de la Loire				07/09/1973	47	45-54	Male	Married or cohabitating	1	3							0		0		0		0		0		0	University (Université)	Tertiary	Tertiary							3000
3565	France							Bourgogne- Franche-Comté & Grand Est & Hauts-de-France				07/12/1988	32	18-34	Female	Married or cohabitating	3	5							0		0		0		0		0		0	High School (lycée)	Below Degree	Below Degree							2000
3587	Hong Kong			New Territories					Near town centre/city (>25km away)	Urban	Yes	08/30/1972	48	45-54	Male	Married or cohabitating	0	2					Two		0		0	Upper Secondary / Form 6	Below Degree		0		0		0		0	Below Degree			10000
3593	France							Bretagne & Centre - Val de Loire & Normandie & Pays de la Loire				06/11/1983	37	35-44	Female	Married or cohabitating	1	3							0		0		0		0		0		0	High School (lycée)	Below Degree	Below Degree							900
3615	France							lle-de-France				07/03/1986	34	18-34	Male	Single or never married	1	4							0		0		0		0		0		0	High School (lycée)	Below Degree	Below Degree							1200
3650	France							lle-de-France				02/17/1988	32	18-34	Male	Separated, divorced, widowed	2	3							0		0		0		0		0		0	High School (lycée)	Below Degree	Below Degree							5000
3755	Japan						Kyushu		Within town centre/city	City		04/20/1998	22	18-34	Male	Single or never married	0	3							0		0		0		0		0	College graduate	Tertiary		0	Tertiary						800000
3779	France							Bretagne & Centre - Val de Loire & Normandie & Pays de la Loire				03/15/1995	25	18-34	Male	Single or never married	0	5							0		0		0		0		0		0	High School (lycée)	Below Degree	Below Degree							10000
3973	France							Bourgogne- Franche-Comté & Grand Est & Hauts-de-France				10/09/1968	52	45-54	Male	Single or never married	0	1							0		0		0		0		0		0	University (Université)	Tertiary	Tertiary							740
4092	France							Bretagne & Centre - Val de Loire & Normandie & Pays de la Loire				03/03/1969	51	45-54	Male	Single or never married	0	1							0		0		0		0		0		0	High School (lycée)	Below Degree	Below Degree							750
4140	France							Occitanie & Nouvelle Aquitaine				04/20/1978	42	35-44	Male	Single or never married	0	1							0		0		0		0		0		0	University (Université)	Tertiary	Tertiary							1154
4153	France							lle-de-France				05/25/1959	61	55-64	Male	Single or never married	0	1							0		0		0		0		0		0	High School (lycée)	Below Degree	Below Degree							1000
4310	Japan						Kansai		Within town centre/city	City		01/12/1991	29	18-34	Male	Separated, divorced, widowed	1	4							0		0		0		0		0	Post Graduate	Post Graduate		0	Post Graduate						5500000
4316	Hong Kong			New Territories					Within town centre/city	City		11/13/1963	57	55-64	Male	Married or cohabitating	2	3					Three		0		0	Associate Degree	Tertiary		0		0		0		0	Tertiary			50000
4319	France							Occitanie & Nouvelle Aquitaine				09/09/1986	34	18-34	Female	Married or cohabitating	2	4							0		0		0		0		0		0	Post Graduate	Post Graduate	Post Graduate							4500
4396	France							Bourgogne- Franche-Comté & Grand Est & Hauts-de-France				09/19/1996	24	18-34	Male	Single or never married	0	1							0		0		0		0		0		0	High School (lycée)	Below Degree	Below Degree							600
4552	France							lle-de-France				08/17/1986	34	18-34	Female	Married or cohabitating	2	3							0		0		0		0		0		0	Post Graduate	Post Graduate	Post Graduate							5000
4582	France							Occitanie & Nouvelle Aquitaine				10/25/1979	41	35-44	Male	Single or never married	0	1							0		0		0		0		0		0	High School (lycée)	Below Degree	Below Degree							1300
4642	Hong Kong			Kowloon					Within town centre/city	City		01/01/2001	19	18-34	Male	Single or never married	0	3					Three		0		0	Upper Secondary / Form 6	Below Degree		0		0		0		0	Below Degree			5000
4755	Indonesia				Borneo				Near town centre/city (>25km away)	Urban	Yes	02/16/2001	19	18-34	Male	Single or never married	0	11							0		0		0	High school / Secondary school	Below Degree		0		0		0	Below Degree				450000				Below Rp 5,000,000	LPG- 3 KG		Rain
4760	Japan						Chugoku		Within town centre/city	City		04/02/1973	47	45-54	Female	Married or cohabitating	1	3							0		0		0		0		0	College (2 years)	Tertiary		0	Tertiary						350000
4782	France							Bretagne & Centre - Val de Loire & Normandie & Pays de la Loire				12/12/1956	64	55-64	Female	Separated, divorced, widowed	3	1							0		0		0		0		0		0	High School (lycée)	Below Degree	Below Degree							1294
4841	France							Occitanie & Nouvelle Aquitaine				06/17/1962	58	55-64	Female	Separated, divorced, widowed	1	2							0		0		0		0		0		0	University (Université)	Tertiary	Tertiary							500
4856	Hong Kong			New Territories					Near town centre/city (>25km away)	Urban	No	08/09/1967	53	45-54	Male	Married or cohabitating	1	3					Two		0		0	Upper Secondary / Form 6	Below Degree		0		0		0		0	Below Degree			40000
4911	France							Provence-Alpes-Cote d'Azur & Auvergne-Rhone-Alpes & Corse				05/20/1951	69	>65	Female	Separated, divorced, widowed	0	1							0		0		0		0		0		0	High School (lycée)	Below Degree	Below Degree							1499
4924	France							Provence-Alpes-Cote d'Azur & Auvergne-Rhone-Alpes & Corse				12/13/1988	32	18-34	Male	Single or never married	0	1							0		0		0		0		0		0	University (Université)	Tertiary	Tertiary							800
4963	China					Chengdu			Within town centre/city	City		02/10/1987	33	18-34	Male	Married or cohabitating	1	3							0		0		0		0	University / College	Tertiary		0		0	Tertiary					7890
4965	France							Bretagne & Centre - Val de Loire & Normandie & Pays de la Loire				11/16/1998	22	18-34	Male	Single or never married	0	3							0		0		0		0		0		0	University (Université)	Tertiary	Tertiary							22000
5035	Japan						Okinawa		Near town centre/city (>25km away)	Urban	No	10/15/1960	60	55-64	Male	Married but not living together	0	1							0		0		0		0		0	College graduate	Tertiary		0	Tertiary						500000
5041	Japan						Kanto		Near town centre/city (>25km away)	Urban	No	10/30/1998	22	18-34	Female	Single or never married	0	4							0		0		0		0		0	High school / Secondary school	Below Degree		0	Below Degree						2000000
5140	France							lle-de-France				01/10/1954	66	>65	Male	Married or cohabitating	1	1							0		0		0		0		0		0	University (Université)	Tertiary	Tertiary							6400
5260	Japan						Tohoku		Within town centre/city	City		01/27/1969	51	45-54	Female	Married or cohabitating	2	3							0		0		0		0		0	College (<2 years)	Tertiary		0	Tertiary						300000
5385	France							Bourgogne- Franche-Comté & Grand Est & Hauts-de-France				10/14/1997	23	18-34	Male	Single or never married	0	1							0		0		0		0		0		0	University (Université)	Tertiary	Tertiary							1249
5578	China					Shanghai			Within town centre/city	City		01/14/1983	37	35-44	Female	Married or cohabitating	1	1							0		0		0		0	University / College	Tertiary		0		0	Tertiary					6800
5607	France							Bretagne & Centre - Val de Loire & Normandie & Pays de la Loire				10/02/1971	49	45-54	Male	Single or never married	0	1							0		0		0		0		0		0	High School (lycée)	Below Degree	Below Degree							7000
5609	France							Bourgogne- Franche-Comté & Grand Est & Hauts-de-France				09/25/1995	25	18-34	Female	Single or never married	0	2							0		0		0		0		0		0	Post Graduate	Post Graduate	Post Graduate							1500
5617	Japan						Kanto		Within town centre/city	City		09/26/2000	20	18-34	Female	Single or never married	0	4							0		0		0		0		0	College graduate	Tertiary		0	Tertiary						900000
5737	France							Bretagne & Centre - Val de Loire & Normandie & Pays de la Loire				06/01/1965	55	55-64	Male	Separated, divorced, widowed	0	1							0		0		0		0		0		0	Middle School (collège)	Below Degree	Below Degree							950
5871	China					Beijing			Within town centre/city	City		04/26/1991	29	18-34	Female	Married or cohabitating	1	5							0		0		0		0	University / College	Tertiary		0		0	Tertiary					6000
6012	Japan						Kanto		Within town centre/city	City		04/19/1989	31	18-34	Female	Married or cohabitating	1	3							0		0		0		0		0	College graduate	Tertiary		0	Tertiary						600000
6049	France							lle-de-France				05/12/1991	29	18-34	Female	Married or cohabitating	0	2							0		0		0		0		0		0	High School (lycée)	Below Degree	Below Degree							1600
6090	France							Occitanie & Nouvelle Aquitaine				03/16/1966	54	45-54	Male	Married or cohabitating	1	3							0		0		0		0		0		0	University (Université)	Tertiary	Tertiary							800
6122	France							lle-de-France				08/09/1986	34	18-34	Female	Married or cohabitating	2	4							0		0		0		0		0		0	University (Université)	Tertiary	Tertiary							2000
6141	France							Bretagne & Centre - Val de Loire & Normandie & Pays de la Loire				12/28/1988	32	18-34	Female	Single or never married	2	2							0		0		0		0		0		0	University (Université)	Tertiary	Tertiary							1800
6160	China					Beijing			Within town centre/city	City		05/27/1977	43	35-44	Female	Married or cohabitating	1	3							0		0		0		0	University / College	Tertiary		0		0	Tertiary					28000
6195	France							Bretagne & Centre - Val de Loire & Normandie & Pays de la Loire				04/15/1957	63	55-64	Male	Separated, divorced, widowed	3	1							0		0		0		0		0		0	High School (lycée)	Below Degree	Below Degree							1250
6219	China					Xi'An			Within town centre/city	City		06/16/1984	36	35-44	Male	Married or cohabitating	2	6							0		0		0		0	University / College	Tertiary		0		0	Tertiary					26000
6341	China					Beijing			Near town centre/city (>25km away)	Urban	No	10/16/1968	52	45-54	Female	Married or cohabitating	1	3							0		0		0		0	University / College	Tertiary		0		0	Tertiary					14000
6393	Japan						Tohoku		Within town centre/city	City		01/03/1965	55	55-64	Male	Married or cohabitating	1	5							0		0		0		0		0	High school / Secondary school	Below Degree		0	Below Degree						420000
6403	France							Occitanie & Nouvelle Aquitaine				11/04/1946	74	>65	Male	Married or cohabitating	1	2							0		0		0		0		0		0	University (Université)	Tertiary	Tertiary							1982
6416	France							Provence-Alpes-Cote d'Azur & Auvergne-Rhone-Alpes & Corse				07/11/1951	69	>65	Male	Separated, divorced, widowed	2	1							0		0		0		0		0		0	High School (lycée)	Below Degree	Below Degree							655
6463	France							Bourgogne- Franche-Comté & Grand Est & Hauts-de-France				10/25/1980	40	35-44	Female	Single or never married	1	2							0		0		0		0		0		0	High School (lycée)	Below Degree	Below Degree							830
6506	Singapore	West										11/30/1996	24	18-34	Male	Single or never married	0	3	Chinese		Three			Diploma	Tertiary		0		0		0		0		0		0	Tertiary	7000
6614	France							Occitanie & Nouvelle Aquitaine				07/15/1988	32	18-34	Male	Married or cohabitating	0	2							0		0		0		0		0		0	University (Université)	Tertiary	Tertiary							3200
6778	China					Beijing			Within town centre/city	City		01/06/2000	20	18-34	Male	Single or never married	0	4							0		0		0		0	Senior High School / Vocational School	Below Degree		0		0	Below Degree					10000
6807	France							Bourgogne- Franche-Comté & Grand Est & Hauts-de-France				11/20/1999	21	18-34	Male	Single or never married	0	5							0		0		0		0		0		0	High School (lycée)	Below Degree	Below Degree							455
6815	France							lle-de-France				09/15/1946	74	>65	Female	Married or cohabitating	3	2							0		0		0		0		0		0	University (Université)	Tertiary	Tertiary							5990
6915	Japan						Kyushu		Very far from town centre/city ( >40 km away)	Urban	No	01/23/1988	32	18-34	Male	Single or never married	0	1							0		0		0		0		0	Decline to answer	Decline to answer		0	Tertiary						5000000
7219	France							Bretagne & Centre - Val de Loire & Normandie & Pays de la Loire				08/06/1973	47	45-54	Male	Single or never married	0	1							0		0		0		0		0		0	Middle School (collège)	Below Degree	Below Degree							15000
7252	France							Bretagne & Centre - Val de Loire & Normandie & Pays de la Loire				07/04/1980	40	35-44	Female	Married or cohabitating	2	4							0		0		0		0		0		0	Post Graduate	Post Graduate	Post Graduate							4700
7255	Japan						Kyushu		Within town centre/city	City		10/10/1983	37	35-44	Male	Single or never married	0	5							0		0		0		0		0	College graduate	Tertiary		0	Tertiary						550000
7257	France							Bourgogne- Franche-Comté & Grand Est & Hauts-de-France				05/06/1942	78	>65	Male	Married or cohabitating	3	3							0		0		0		0		0		0	Primary (ecole primaire)	Below Degree	Below Degree							1940
7281	Singapore	East										05/12/1993	27	18-34	Female	Married or cohabitating	1	3	Chinese		Three			Degree	Tertiary		0		0		0		0		0		0	Tertiary	20000
7284	France							Occitanie & Nouvelle Aquitaine				09/29/1992	28	18-34	Female	Married or cohabitating	1	3							0		0		0		0		0		0	Post Graduate	Post Graduate	Post Graduate							150
7923	China					Shanghai			Within town centre/city	City		02/23/1974	46	45-54	Female	Married or cohabitating	1	4							0		0		0		0	University / College	Tertiary		0		0	Tertiary					9000
7967	Japan						Kanto		Within town centre/city	City		08/04/1988	32	18-34	Female	Married or cohabitating	1	3							0		0		0		0		0	College graduate	Tertiary		0	Tertiary						890000
7976	Japan						Kanto		Within town centre/city	City		01/01/1997	23	18-34	Female	Single or never married	0	1							0		0		0		0		0	College graduate	Tertiary		0	Tertiary						1000000
8084	Japan						Tohoku		Within town centre/city	City		07/21/1958	62	55-64	Male	Single or never married	0	1							0		0		0		0		0	Grade / Elementary / Junior High school	Below Degree		0	Below Degree						75000
8152	China					Shenzhen			Within town centre/city	City		10/21/1987	33	18-34	Male	Married or cohabitating	1	3							0		0		0		0	University / College	Tertiary		0		0	Tertiary					12000
8291	China					Shanghai			Within town centre/city	City		02/25/1960	60	55-64	Female	Married or cohabitating	1	3							0		0		0		0	University / College	Tertiary		0		0	Tertiary					10000
8470	Indonesia				Sulawesi				Within town centre/city	City		08/19/1997	23	18-34	Female	Single or never married	0	6							0		0		0	College (2 years)	Tertiary		0		0		0	Tertiary				8000000				Rp 8,000,000 - Rp 8,999,999	LPG- 3 KG		Tap water in meter
8530	China					Chengdu			Within town centre/city	City		10/13/1979	41	35-44	Male	Married or cohabitating	1	3							0		0		0		0	University / College	Tertiary		0		0	Tertiary					20000
8618	China					Xiamen			Near town centre/city (>25km away)	Urban	Yes	06/13/1980	40	35-44	Male	Married or cohabitating	1	6							0		0		0		0	University / College	Tertiary		0		0	Tertiary					12000
8840	China					Beijing			Within town centre/city	City		04/26/1989	31	18-34	Female	Married or cohabitating	1	3							0		0		0		0	University / College	Tertiary		0		0	Tertiary					20000
8970	China					Shenzhen			Within town centre/city	City		08/18/1987	33	18-34	Female	Married or cohabitating	1	3							0		0		0		0	University / College	Tertiary		0		0	Tertiary					32000
9006	Indonesia				Borneo				Within town centre/city	City		02/14/1991	29	18-34	Male	Married or cohabitating	1	3							0		0		0	College graduate	Tertiary		0		0		0	Tertiary				3000000				Below Rp 5,000,000	LPG- 3 KG		Refill water
9012	China					Shenzhen			Within town centre/city	City		10/12/1983	37	35-44	Female	Married or cohabitating	1	3							0		0		0		0	University / College	Tertiary		0		0	Tertiary					27000
9024	Singapore	Central										02/17/1956	64	55-64	Male	Married or cohabitating	2	2	Indian					GCE A	Below Degree		0		0		0		0		0		0	Below Degree	1800
9029	China					Shanghai			Near town centre/city (>25km away)	Urban	Yes	11/01/1999	21	18-34	Male	Single or never married	0	3							0		0		0		0	University / College	Tertiary		0		0	Tertiary					10000
9105	Japan						Chugoku		Near town centre/city (>25km away)	Urban	Yes	01/12/1981	39	35-44	Female	Married or cohabitating	1	3							0		0		0		0		0	College (2 years)	Tertiary		0	Tertiary						300000
9342	Japan						Kyushu		Very far from town centre/city ( >40 km away)	Urban	No	04/12/1957	63	55-64	Female	Married or cohabitating	1	2							0		0		0		0		0	College graduate	Tertiary		0	Tertiary						180000
9351	China					Shenzhen			Within town centre/city	City		04/18/1981	39	35-44	Male	Married or cohabitating	2	4							0		0		0		0	Post Graduate	Post Graduate		0		0	Post Graduate					15000
9656	China					Beijing			Within town centre/city	City		05/18/1976	44	35-44	Female	Married or cohabitating	1	3							0		0		0		0	University / College	Tertiary		0		0	Tertiary					35000
9715	Japan						Kanto		Within town centre/city	City		04/27/1989	31	18-34	Male	Single or never married	0	4							0		0		0		0		0	College graduate	Tertiary		0	Tertiary						480000
9868	China					Beijing			Near town centre/city (>25km away)	Urban	Yes	04/16/1981	39	35-44	Male	Married or cohabitating	1	3							0		0		0		0	University / College	Tertiary		0		0	Tertiary					14000
9897	Hong Kong			New Territories					Within town centre/city	City		11/12/1979	41	35-44	Female	Married or cohabitating	2	4					Two		0		0	Lower Secondary school	Below Degree		0		0		0		0	Below Degree			11000
9980	Japan						Chugoku		Very far from town centre/city ( >40 km away)	Urban	No	09/05/1977	43	35-44	Male	Married or cohabitating	4	6							0		0		0		0		0	College graduate	Tertiary		0	Tertiary						500000
10025	China					Shenzhen			Within town centre/city	City		01/08/1976	44	35-44	Male	Married or cohabitating	2	4							0		0		0		0	University / College	Tertiary		0		0	Tertiary					16000
10044	France							Bourgogne- Franche-Comté & Grand Est & Hauts-de-France				01/11/1950	70	>65	Male	Married or cohabitating	1	2							0		0		0		0		0		0	High School (lycée)	Below Degree	Below Degree							4200
10101	Japan						Shikoku		Near town centre/city (>25km away)	Urban	No	01/20/1993	27	18-34	Female	Married or cohabitating	0	1							0		0		0		0		0	College graduate	Tertiary		0	Tertiary						150
10135	Japan						Kanto		Near town centre/city (>25km away)	Urban	No	05/02/1951	69	>65	Male	Married or cohabitating	2	2							0		0		0		0		0	College graduate	Tertiary		0	Tertiary						450000
10146	France							Bretagne & Centre - Val de Loire & Normandie & Pays de la Loire				05/24/1972	48	45-54	Female	Separated, divorced, widowed	4	3							0		0		0		0		0		0	High School (lycée)	Below Degree	Below Degree							901
10284	Japan						Kanto		Near town centre/city (>25km away)	Urban	Yes	02/14/1990	30	18-34	Female	Married or cohabitating	0	2							0		0		0		0		0	College graduate	Tertiary		0	Tertiary						4000000
10485	China					Shanghai			Within town centre/city	City		03/25/1986	34	18-34	Female	Married or cohabitating	1	3							0		0		0		0	University / College	Tertiary		0		0	Tertiary					32000
10519	Japan						Chubu		Within town centre/city	City		01/15/1992	28	18-34	Male	Married or cohabitating	1	4							0		0		0		0		0	College graduate	Tertiary		0	Tertiary						6500000
10526	China					Beijing			Within town centre/city	City		07/04/1974	46	45-54	Female	Married or cohabitating	1	3							0		0		0		0	Senior High School / Vocational School	Below Degree		0		0	Below Degree					20000
10614	Singapore	East										12/13/1939	81	>65	Male	Married or cohabitating	3	3	Chinese		Four			Degree	Tertiary		0		0		0		0		0		0	Tertiary	12000
10744	France							Bretagne & Centre - Val de Loire & Normandie & Pays de la Loire				08/22/1963	57	55-64	Male	Single or never married	0	1							0		0		0		0		0		0	High School (lycée)	Below Degree	Below Degree							1200
10761	Indonesia				East Java				Within town centre/city	City		07/20/1973	47	45-54	Male	Decline to answer	3	3							0		0		0	Decline to answer	Decline to answer		0		0		0	Below Degree				1500000				Below Rp 5,000,000	LPG ? 5,5 KG / Blue Gas		Refill water
10901	China					Shanghai			Within town centre/city	City		01/02/1984	36	35-44	Male	Married or cohabitating	1	3							0		0		0		0	University / College	Tertiary		0		0	Tertiary					20000
11075	France							Provence-Alpes-Cote d'Azur & Auvergne-Rhone-Alpes & Corse				04/07/1940	80	>65	Male	Separated, divorced, widowed	1	1							0		0		0		0		0		0	University (Université)	Tertiary	Tertiary							869
11277	France							Occitanie & Nouvelle Aquitaine				12/17/1972	48	45-54	Male	Married or cohabitating	2	3							0		0		0		0		0		0	High School (lycée)	Below Degree	Below Degree							5500
11348	China					Beijing			Within town centre/city	City		04/17/1975	45	45-54	Male	Married or cohabitating	1	5							0		0		0		0	University / College	Tertiary		0		0	Tertiary					30000
11399	France							Bourgogne- Franche-Comté & Grand Est & Hauts-de-France				02/01/1949	71	>65	Male	Married or cohabitating	1	2							0		0		0		0		0		0	University (Université)	Tertiary	Tertiary							5300
11417	France							Bretagne & Centre - Val de Loire & Normandie & Pays de la Loire				08/02/1953	67	>65	Female	Married or cohabitating	1	2							0		0		0		0		0		0	University (Université)	Tertiary	Tertiary							1300
11432	China					Harbin			Within town centre/city	City		10/12/1973	47	45-54	Male	Married or cohabitating	1	3							0		0		0		0	Post Graduate	Post Graduate		0		0	Post Graduate					5000
11521	China					Beijing			Within town centre/city	City		04/20/1977	43	35-44	Female	Separated, divorced, widowed	1	1							0		0		0		0	University / College	Tertiary		0		0	Tertiary					10000
11730	Indonesia				Central Java				Within town centre/city	City		04/09/1974	46	45-54	Male	Married or cohabitating	2	6							0		0		0	College graduate	Tertiary		0		0		0	Tertiary				2000000				Below Rp 5,000,000	LPG ? 5,5 KG / Blue Gas		Tap water in meter
11863	Indonesia				West Java				Near town centre/city (>25km away)	Urban	Yes	03/13/1969	51	45-54	Male	Married or cohabitating	3	5							0		0		0	High school / Secondary school	Below Degree		0		0		0	Below Degree				4000000				Below Rp 5,000,000	LPG ? 5,5 KG / Blue Gas		Tap water in meter
12465	China					Chengdu			Near town centre/city (>25km away)	Urban	Yes	09/20/1989	31	18-34	Female	Single or never married	0	3							0		0		0		0	Junior Middle School	Below Degree		0		0	Below Degree					8000
12564	China					Chengdu			Near town centre/city (>25km away)	Urban	Yes	09/22/1997	23	18-34	Male	Single or never married	0	2							0		0		0		0	University / College	Tertiary		0		0	Tertiary					4500
12630	France							Bourgogne- Franche-Comté & Grand Est & Hauts-de-France				05/12/1982	38	35-44	Female	Separated, divorced, widowed	1	2							0		0		0		0		0		0	University (Université)	Tertiary	Tertiary							700
12868	Japan						Chugoku		Within town centre/city	City		09/11/1949	71	>65	Male	Married or cohabitating	2	3							0		0		0		0		0	College graduate	Tertiary		0	Tertiary						7000000
12873	China					Xi'An			Within town centre/city	City		06/12/2000	20	18-34	Female	Single or never married	0	3							0		0		0		0	University / College	Tertiary		0		0	Tertiary					4500
13123	Indonesia				East Java				Within town centre/city	City		08/27/1973	47	45-54	Male	Married or cohabitating	1	4							0		0		0	Post graduate	Post Graduate		0		0		0	Post Graduate				10000000				Rp 10,000,000 - Rp 12,499,999	LPG - 12 KG		Branded package water
13326	France							Bourgogne- Franche-Comté & Grand Est & Hauts-de-France				11/26/1979	41	35-44	Female	Single or never married	1	2							0		0		0		0		0		0	University (Université)	Tertiary	Tertiary							9000
13383	France							Bretagne & Centre - Val de Loire & Normandie & Pays de la Loire				07/29/1960	60	55-64	Male	Separated, divorced, widowed	2	1							0		0		0		0		0		0	High School (lycée)	Below Degree	Below Degree							800
13427	China					Beijing			Very far from town centre/city ( >40 km away)	Urban	Yes	01/16/1981	39	35-44	Male	Married or cohabitating	1	3							0		0		0		0	University / College	Tertiary		0		0	Tertiary					6000
13431	France							Provence-Alpes-Cote d'Azur & Auvergne-Rhone-Alpes & Corse				11/28/1977	43	35-44	Female	Married or cohabitating	3	5							0		0		0		0		0		0	High School (lycée)	Below Degree	Below Degree							1800
13492	China					Harbin			Within town centre/city	City		01/09/1987	33	18-34	Male	Married or cohabitating	2	4							0		0		0		0	University / College	Tertiary		0		0	Tertiary					9000
13610	China					Beijing			Within town centre/city	City		05/06/2000	20	18-34	Female	Single or never married	0	1							0		0		0		0	Senior High School / Vocational School	Below Degree		0		0	Below Degree					2000
13962	China					Beijing			Within town centre/city	City		10/25/1969	51	45-54	Male	Married or cohabitating	1	3							0		0		0		0	University / College	Tertiary		0		0	Tertiary					20000
14065	Japan						Chubu		Near town centre/city (>25km away)	Urban	Yes	07/19/1969	51	45-54	Female	Married or cohabitating	2	4							0		0		0		0		0	College graduate	Tertiary		0	Tertiary						550000
14191	Japan						Kanto		Within town centre/city	City		05/09/1964	56	55-64	Female	Single or never married	0	1							0		0		0		0		0	College (2 years)	Tertiary		0	Tertiary						126000
205	Indonesia				West Java				Near town centre/city (>25km away)	Urban	Yes	09/28/1985	35	35-44	Male	Married or cohabitating	1	3							0		0		0	High school / Secondary school	Below Degree		0		0		0	Below Degree				900000				Below Rp 5,000,000	LPG- 3 KG		Refill water
334	Singapore	West										08/09/1964	56	55-64	Female	Married or cohabitating	2	4	Chinese		Four			Secondary	Below Degree		0		0		0		0		0		0	Below Degree	13000
372	Hong Kong			Kowloon					Very far from town centre/city ( >40 km away)	Urban	Yes	12/01/1980	40	35-44	Female	Married or cohabitating	1	3					Two		0		0	Post Graduate	Post Graduate		0		0		0		0	Post Graduate			100000
745	France							Occitanie & Nouvelle Aquitaine				10/12/1963	57	55-64	Male	Single or never married	0	2							0		0		0		0		0		0	Post Graduate	Post Graduate	Post Graduate							2000
838	France							Bretagne & Centre - Val de Loire & Normandie & Pays de la Loire				04/29/1978	42	35-44	Female	Married or cohabitating	2	4							0		0		0		0		0		0	University (Université)	Tertiary	Tertiary							2500
841	France							lle-de-France				12/04/1986	34	18-34	Female	Married or cohabitating	2	5							0		0		0		0		0		0	Post Graduate	Post Graduate	Post Graduate							120000
907	Indonesia				Banten				Village	Rural		01/13/1978	42	35-44	Male	Married or cohabitating	1	3							0		0		0	High school / Secondary school	Below Degree		0		0		0	Below Degree				3000000				Below Rp 5,000,000	LPG- 3 KG		Tap water in meter
1398	Malaysia		Central: (Selangor, Negeri Sembilan, KL and Putrajaya)						Within town centre/city	City		05/21/1978	42	35-44	Male	Separated, divorced, widowed	1	2		Malay					0	High school / Secondary school	Below Degree		0		0		0		0		0	Below Degree		3000
1793	Malaysia		Central: (Selangor, Negeri Sembilan, KL and Putrajaya)						Near town centre/city (>25km away)	Urban	No	10/03/1970	50	45-54	Female	Single or never married	0	1		Chinese		Four			0	Post Graduate	Post Graduate		0		0		0		0		0	Post Graduate		7000
1953	Malaysia		Central: (Selangor, Negeri Sembilan, KL and Putrajaya)						Near town centre/city (>25km away)	Urban	Yes	12/01/2000	20	18-34	Female	Single or never married	0	5		Malay					0	College graduate	Tertiary		0		0		0		0		0	Tertiary		50000
2701	Malaysia		Central: (Selangor, Negeri Sembilan, KL and Putrajaya)						Near town centre/city (>25km away)	Urban	Yes	08/18/1965	55	55-64	Female	Married or cohabitating	1	3		Indian					0	College (<2 years)	Tertiary		0		0		0		0		0	Tertiary		2000
2905	Malaysia		North: (Perlis, Kedah, Penang and Perak)						Near town centre/city (>25km away)	Urban	Yes	01/05/1988	32	18-34	Male	Married or cohabitating	2	10		Malay					0	College graduate	Tertiary		0		0		0		0		0	Tertiary		2000
2926	Malaysia		East: (Sabah, Sarawak, Labuan)						Within town centre/city	City		08/12/1992	28	18-34	Male	Single or never married	0	4		Malay					0	Post Graduate	Post Graduate		0		0		0		0		0	Post Graduate		2000
4871	Malaysia		East: (Sabah, Sarawak, Labuan)						Within town centre/city	City		08/02/1954	66	>65	Male	Single or never married	0	2		Chinese		Two			0	College graduate	Tertiary		0		0		0		0		0	Tertiary		2250
5216	Malaysia		North: (Perlis, Kedah, Penang and Perak)						Village	Rural		11/09/1978	42	35-44	Female	Married or cohabitating	4	7		Malay					0	College graduate	Tertiary		0		0		0		0		0	Tertiary		1100
9660	Malaysia		Central: (Selangor, Negeri Sembilan, KL and Putrajaya)						Near town centre/city (>25km away)	Urban	Yes	12/09/1975	45	45-54	Female	Single or never married	0	4		Malay					0	College graduate	Tertiary		0		0		0		0		0	Tertiary		7000
10289	Malaysia		East: (Pahang, Kelantan, Terengganu)						Near town centre/city (>25km away)	Urban	Yes	02/12/1953	67	>65	Male	Married or cohabitating	1	2		Chinese		Five or more			0	High school / Secondary school	Below Degree		0		0		0		0		0	Below Degree		1500
13981	Malaysia		North: (Perlis, Kedah, Penang and Perak)						Within town centre/city	City		01/13/1994	26	18-34	Male	Married or cohabitating	2	4		Chinese		Four			0	Post Graduate	Post Graduate		0		0		0		0		0	Post Graduate		10000
14391	Indonesia				Jakarta				Within town centre/city	City		12/05/1972	48	45-54	Female	Married or cohabitating	0	2							0		0		0	College graduate	Tertiary		0		0		0	Tertiary				5000000				Rp 5,000,000 - Rp 5,999,999	LPG - 12 KG		Refill water
14458	Japan						Chubu		Near town centre/city (>25km away)	Urban	No	05/31/1948	72	>65	Female	Separated, divorced, widowed	2	3							0		0		0		0		0	High school / Secondary school	Below Degree		0	Below Degree						9000000
14627	Japan						Kansai		Near town centre/city (>25km away)	Urban	Yes	09/25/1970	50	45-54	Female	Married or cohabitating	1	3							0		0		0		0		0	High school / Secondary school	Below Degree		0	Below Degree						300000
14785	China					Harbin			Near town centre/city (>25km away)	Urban	No	10/29/1983	37	35-44	Female	Single or never married	0	2							0		0		0		0	University / College	Tertiary		0		0	Tertiary					9500
14885	Singapore	North East										11/11/1983	37	35-44	Female	Married or cohabitating	2	5	Others					Post Graduate	Post Graduate		0		0		0		0		0		0	Post Graduate	13000
14903	Indonesia				East Java				Near town centre/city (>25km away)	Urban	No	08/08/1965	55	55-64	Female	Separated, divorced, widowed	2	4							0		0		0	Grade / Elementary / Junior High school	Below Degree		0		0		0	Below Degree				700000				Below Rp 5,000,000	LPG- 3 KG		Refill water
15132	Japan						Chubu		Within town centre/city	City		02/17/1965	55	55-64	Female	Single or never married	0	1							0		0		0		0		0	College (<2 years)	Tertiary		0	Tertiary						200000
15625	Japan						Kansai		Near town centre/city (>25km away)	Urban	Yes	01/20/1976	44	35-44	Female	Single or never married	0	3							0		0		0		0		0	College (2 years)	Tertiary		0	Tertiary						400000
15844	Indonesia				Central Java				Within town centre/city	City		03/01/1964	56	55-64	Female	Married or cohabitating	2	4							0		0		0	College graduate	Tertiary		0		0		0	Tertiary				6000000				Rp 6,000,000 - Rp 6,999,999	LPG - 12 KG		Branded package water
16237	China					Xi'An			Near town centre/city (>25km away)	Urban	Yes	10/29/2000	20	18-34	Male	Single or never married	0	6							0		0		0		0	University / College	Tertiary		0		0	Tertiary					3000
16607	Indonesia				Central Java				Very far from town centre/city ( >40 km away)	Urban	No	01/09/1933	87	>65	Male	Married or cohabitating	1	3							0		0		0	Post graduate	Post Graduate		0		0		0	Post Graduate				1000000000				60,000,000 and above	LPG - 12 KG		Tap water in retail
17274	Malaysia		Central: (Selangor, Negeri Sembilan, KL and Putrajaya)						Near town centre/city (>25km away)	Urban	Yes	10/13/1964	56	55-64	Female	Decline to answer	2	2		Others					0	College graduate	Tertiary		0		0		0		0		0	Tertiary		5000
17768	France							Provence-Alpes-Cote d'Azur & Auvergne-Rhone-Alpes & Corse				09/06/1971	49	45-54	Male	Married or cohabitating	1	3							0		0		0		0		0		0	University (Université)	Tertiary	Tertiary							3200
17928	Indonesia				Jakarta				Within town centre/city	City		03/04/1983	37	35-44	Female	Married or cohabitating	2	6							0		0		0	College graduate	Tertiary		0		0		0	Tertiary				10000000				Rp 10,000,000 - Rp 12,499,999	LPG - 12 KG		Refill water
17936	Indonesia				East Java				Village	Rural		05/15/1974	46	45-54	Male	Single or never married	0	3							0		0		0	High school / Secondary school	Below Degree		0		0		0	Below Degree				1500000				Below Rp 5,000,000	LPG- 3 KG		Artesian well / pump
18012	France							Occitanie & Nouvelle Aquitaine				07/19/1963	57	55-64	Male	Married or cohabitating	2	4							0		0		0		0		0		0	High School (lycée)	Below Degree	Below Degree							5500
18282	China					Beijing			Within town centre/city	City		03/16/1993	27	18-34	Male	Single or never married	0	3							0		0		0		0	University / College	Tertiary		0		0	Tertiary					6000
18405	France							lle-de-France				05/20/1966	54	45-54	Male	Single or never married	0	1							0		0		0		0		0		0	University (Université)	Tertiary	Tertiary							2000
18415	France							Bretagne & Centre - Val de Loire & Normandie & Pays de la Loire				01/26/1965	55	55-64	Male	Married or cohabitating	2	4							0		0		0		0		0		0	Middle School (collège)	Below Degree	Below Degree							51000
18426	China					Xi'An			Within town centre/city	City		06/24/1989	31	18-34	Male	Married or cohabitating	1	3							0		0		0		0	Post Graduate	Post Graduate		0		0	Post Graduate					1000000
18447	France							lle-de-France				10/23/1969	51	45-54	Male	Married or cohabitating	0	2							0		0		0		0		0		0	University (Université)	Tertiary	Tertiary							500000
18536	China					Shenzhen			Within town centre/city	City		11/08/1983	37	35-44	Male	Married or cohabitating	2	4							0		0		0		0	University / College	Tertiary		0		0	Tertiary					15000
18552	China					Chengdu			Within town centre/city	City		09/02/1993	27	18-34	Female	Married or cohabitating	1	3							0		0		0		0	University / College	Tertiary		0		0	Tertiary					5000
18620	China					Chengdu			Within town centre/city	City		01/01/1979	41	35-44	Female	Single or never married	0	1							0		0		0		0	University / College	Tertiary		0		0	Tertiary					5000
18890	France							Bourgogne- Franche-Comté & Grand Est & Hauts-de-France				03/10/1979	41	35-44	Male	Married or cohabitating	1	3							0		0		0		0		0		0	High School (lycée)	Below Degree	Below Degree							4300
18898	China					Chengdu			Within town centre/city	City		05/10/1989	31	18-34	Female	Married or cohabitating	1	3							0		0		0		0	University / College	Tertiary		0		0	Tertiary					20000
19001	France							Provence-Alpes-Cote d'Azur & Auvergne-Rhone-Alpes & Corse				01/04/1971	49	45-54	Male	Single or never married	2	1							0		0		0		0		0		0	Middle School (collège)	Below Degree	Below Degree							400
19049	France							lle-de-France				07/14/1980	40	35-44	Male	Married or cohabitating	3	5							0		0		0		0		0		0	University (Université)	Tertiary	Tertiary							5500
19056	France							Provence-Alpes-Cote d'Azur & Auvergne-Rhone-Alpes & Corse				08/02/1993	27	18-34	Female	Separated, divorced, widowed	1	3							0		0		0		0		0		0	University (Université)	Tertiary	Tertiary							900
19098	France							Bretagne & Centre - Val de Loire & Normandie & Pays de la Loire				12/31/1959	61	55-64	Male	Married or cohabitating	2	2							0		0		0		0		0		0	High School (lycée)	Below Degree	Below Degree							55000
19100	France							lle-de-France				10/22/1961	59	55-64	Male	Separated, divorced, widowed	0	1							0		0		0		0		0		0	Post Graduate	Post Graduate	Post Graduate							5800
19222	China					Shanghai			Within town centre/city	City		04/09/1975	45	45-54	Male	Married or cohabitating	2	6							0		0		0		0	University / College	Tertiary		0		0	Tertiary					7000
19264	China					Chengdu			Within town centre/city	City		12/31/1962	58	55-64	Male	Married or cohabitating	1	3							0		0		0		0	University / College	Tertiary		0		0	Tertiary					9500
19280	France							lle-de-France				05/08/1965	55	55-64	Male	Married or cohabitating	1	2							0		0		0		0		0		0	Post Graduate	Post Graduate	Post Graduate							35000
19314	France							Provence-Alpes-Cote d'Azur & Auvergne-Rhone-Alpes & Corse				09/10/1977	43	35-44	Female	Married or cohabitating	1	3							0		0		0		0		0		0	Middle School (collège)	Below Degree	Below Degree							900
19340	France							lle-de-France				09/24/1987	33	18-34	Male	Single or never married	0	1							0		0		0		0		0		0	Middle School (collège)	Below Degree	Below Degree							900
19353	France							Bretagne & Centre - Val de Loire & Normandie & Pays de la Loire				05/19/1981	39	35-44	Female	Married or cohabitating	6	8							0		0		0		0		0		0	High School (lycée)	Below Degree	Below Degree							2000
19428	France							Bretagne & Centre - Val de Loire & Normandie & Pays de la Loire				06/12/1971	49	45-54	Male	Married or cohabitating	2	3							0		0		0		0		0		0	Post Graduate	Post Graduate	Post Graduate							6000
19478	France							Bourgogne- Franche-Comté & Grand Est & Hauts-de-France				12/10/1977	43	35-44	Male	Separated, divorced, widowed	2	1							0		0		0		0		0		0	High School (lycée)	Below Degree	Below Degree							940
19481	France							Bretagne & Centre - Val de Loire & Normandie & Pays de la Loire				02/09/2001	19	18-34	Male	Single or never married	0	5							0		0		0		0		0		0	High School (lycée)	Below Degree	Below Degree							10000
19629	France							Occitanie & Nouvelle Aquitaine				05/19/1992	28	18-34	Male	Married or cohabitating	3	4							0		0		0		0		0		0	Middle School (collège)	Below Degree	Below Degree							950
19666	France							Bretagne & Centre - Val de Loire & Normandie & Pays de la Loire				01/30/1971	49	45-54	Male	Married or cohabitating	3	5							0		0		0		0		0		0	High School (lycée)	Below Degree	Below Degree							4300
19851	China					Shanghai			Within town centre/city	City		04/11/1975	45	45-54	Male	Married or cohabitating	2	6							0		0		0		0	University / College	Tertiary		0		0	Tertiary					7000
19933	China					Shanghai			Within town centre/city	City		04/11/1975	45	45-54	Male	Married or cohabitating	2	6							0		0		0		0	University / College	Tertiary		0		0	Tertiary					7000
20049	China					Chengdu			Within town centre/city	City		02/09/1990	30	18-34	Male	Single or never married	0	2							0		0		0		0	Senior High School / Vocational School	Below Degree		0		0	Below Degree					5000
20299	China					Shanghai			Within town centre/city	City		04/10/1975	45	45-54	Male	Married or cohabitating	2	6							0		0		0		0	University / College	Tertiary		0		0	Tertiary					6000
20361	China					Shanghai			Within town centre/city	City		03/05/1975	45	45-54	Male	Married or cohabitating	2	6							0		0		0		0	University / College	Tertiary		0		0	Tertiary					7000
20378	China					Beijing			Within town centre/city	City		02/03/1987	33	18-34	Male	Married or cohabitating	2	4							0		0		0		0	University / College	Tertiary		0		0	Tertiary					5000
20420	China					Shanghai			Within town centre/city	City		04/11/1975	45	45-54	Male	Married or cohabitating	2	6							0		0		0		0	University / College	Tertiary		0		0	Tertiary					7000
20645	China					Shanghai			Within town centre/city	City		03/07/1975	45	45-54	Male	Married or cohabitating	2	6							0		0		0		0	University / College	Tertiary		0		0	Tertiary					7000
20663	China					Beijing			Village	Rural		04/19/1981	39	35-44	Male	Married or cohabitating	2	4							0		0		0		0	Senior High School / Vocational School	Below Degree		0		0	Below Degree					5400
20938	China					Shanghai			Near town centre/city (>25km away)	Urban	Yes	04/20/1987	33	18-34	Male	Married or cohabitating	1	3							0		0		0		0	University / College	Tertiary		0		0	Tertiary					27000
20972	China					Shanghai			Within town centre/city	City		06/05/1992	28	18-34	Male	Married or cohabitating	1	3							0		0		0		0	University / College	Tertiary		0		0	Tertiary					6000
21083	China					Shanghai			Within town centre/city	City		03/15/1975	45	45-54	Male	Married or cohabitating	2	6							0		0		0		0	University / College	Tertiary		0		0	Tertiary					7000
21122	Indonesia				West Java				Within town centre/city	City		01/11/1951	69	>65	Male	Separated, divorced, widowed	1	3							0		0		0	High school / Secondary school	Below Degree		0		0		0	Below Degree				10000000				Rp 10,000,000 - Rp 12,499,999	LPG - 12 KG		Branded package water
21230	China					Shanghai			Within town centre/city	City		04/11/1975	45	45-54	Male	Married or cohabitating	2	6							0		0		0		0	University / College	Tertiary		0		0	Tertiary					7000
21270	China					Shanghai			Within town centre/city	City		03/13/1975	45	45-54	Male	Married or cohabitating	2	2							0		0		0		0	University / College	Tertiary		0		0	Tertiary					7000
21307	China					Shanghai			Within town centre/city	City		03/07/1975	45	45-54	Male	Married or cohabitating	2	6							0		0		0		0	University / College	Tertiary		0		0	Tertiary					6000
21349	China					Shanghai			Within town centre/city	City		03/14/1975	45	45-54	Male	Married or cohabitating	2	6							0		0		0		0	University / College	Tertiary		0		0	Tertiary					6000
21372	China					Harbin			Near town centre/city (>25km away)	Urban	Yes	12/29/1998	22	18-34	Female	Single or never married	0	4							0		0		0		0	University / College	Tertiary		0		0	Tertiary					20000
21566	China					Shanghai			Within town centre/city	City		03/08/1975	45	45-54	Male	Married or cohabitating	2	6							0		0		0		0	University / College	Tertiary		0		0	Tertiary					7000
21775	France							Bretagne & Centre - Val de Loire & Normandie & Pays de la Loire				06/18/1988	32	18-34	Male	Single or never married	0	2							0		0		0		0		0		0	High School (lycée)	Below Degree	Below Degree							1200
21781	France							lle-de-France				07/23/1984	36	35-44	Male	Single or never married	0	1							0		0		0		0		0		0	University (Université)	Tertiary	Tertiary							1200
21809	France							lle-de-France				12/05/1966	54	45-54	Male	Married or cohabitating	3	3							0		0		0		0		0		0	High School (lycée)	Below Degree	Below Degree							4400
21949	France							Bourgogne- Franche-Comté & Grand Est & Hauts-de-France				08/14/1973	47	45-54	Male	Married or cohabitating	2	4							0		0		0		0		0		0	Post Graduate	Post Graduate	Post Graduate							4400
21951	China					Shanghai			Within town centre/city	City		03/14/1975	45	45-54	Male	Married or cohabitating	2	6							0		0		0		0	University / College	Tertiary		0		0	Tertiary					6000
21973	China					Shanghai			Within town centre/city	City		03/14/1975	45	45-54	Male	Married or cohabitating	2	6							0		0		0		0	University / College	Tertiary		0		0	Tertiary					6000
21982	China					Shanghai			Within town centre/city	City		01/09/1975	45	45-54	Male	Married or cohabitating	2	6							0		0		0		0	University / College	Tertiary		0		0	Tertiary					6000
21997	China					Shanghai			Within town centre/city	City		01/04/1975	45	45-54	Male	Married or cohabitating	2	6							0		0		0		0	University / College	Tertiary		0		0	Tertiary					6000
22010	China					Shanghai			Within town centre/city	City		01/11/1975	45	45-54	Male	Married or cohabitating	2	6							0		0		0		0	University / College	Tertiary		0		0	Tertiary					6000
22020	France							Occitanie & Nouvelle Aquitaine				01/18/1965	55	55-64	Female	Separated, divorced, widowed	5	3							0		0		0		0		0		0	High School (lycée)	Below Degree	Below Degree							860
22024	France							Bretagne & Centre - Val de Loire & Normandie & Pays de la Loire				08/20/1975	45	45-54	Male	Married or cohabitating	2	4							0		0		0		0		0		0	University (Université)	Tertiary	Tertiary							7000
22048	China					Xi'An			Within town centre/city	City		04/09/1976	44	35-44	Male	Married or cohabitating	1	3							0		0		0		0	University / College	Tertiary		0		0	Tertiary					5000
22050	France							Occitanie & Nouvelle Aquitaine				04/21/1960	60	55-64	Female	Single or never married	1	1							0		0		0		0		0		0	University (Université)	Tertiary	Tertiary							650
22087	China					Shanghai			Within town centre/city	City		08/02/1975	45	45-54	Male	Married or cohabitating	2	6							0		0		0		0	University / College	Tertiary		0		0	Tertiary					6000
22110	China					Shanghai			Within town centre/city	City		03/07/1975	45	45-54	Male	Married or cohabitating	2	6							0		0		0		0	University / College	Tertiary		0		0	Tertiary					7000
22127	Indonesia				Borneo				Within town centre/city	City		09/30/1997	23	18-34	Female	Single or never married	0	4							0		0		0	High school / Secondary school	Below Degree		0		0		0	Below Degree				1750000				Below Rp 5,000,000	Electricity		Branded package water
22187	Malaysia		Central: (Selangor, Negeri Sembilan, KL and Putrajaya)						Within town centre/city	City		01/13/1989	31	18-34	Male	Single or never married	0	1		Chinese		One			0	College graduate	Tertiary		0		0		0		0		0	Tertiary		4000
22229	Japan						Kansai		Near town centre/city (>25km away)	Urban	Yes	07/06/1956	64	55-64	Female	Married or cohabitating	2	2							0		0		0		0		0	College graduate	Tertiary		0	Tertiary						300000
22424	China					Xi'An			Within town centre/city	City		05/01/1988	32	18-34	Male	Married or cohabitating	1	3							0		0		0		0	Post Graduate	Post Graduate		0		0	Post Graduate					5000
22431	Malaysia		East: (Sabah, Sarawak, Labuan)						Near town centre/city (>25km away)	Urban	Yes	09/27/1978	42	35-44	Male	Married or cohabitating	2	4		Malay					0	High school / Secondary school	Below Degree		0		0		0		0		0	Below Degree		4000
22899	China					Shanghai			Within town centre/city	City		02/13/1976	44	35-44	Female	Married or cohabitating	2	4							0		0		0		0	University / College	Tertiary		0		0	Tertiary					15000
23154	China					Shanghai			Within town centre/city	City		06/13/1994	26	18-34	Male	Single or never married	0	1							0		0		0		0	University / College	Tertiary		0		0	Tertiary					300000
[truncated: 13,453 more rows]
[truncated: 298 more columns]
